# Supplementary material for: Identification of immune-related hub genes and miRNA-mRNA pairs involved in immune infiltration in human septic cardiomyopathy by bioinformatics analysis
Source: Front Cardiovasc Med. 2022 Sep 20;9:971543. doi: 10.3389/fcvm.2022.971543 (PMC9530044; doi:10.3389/fcvm.2022.971543)
Supplement: Supplementary file 1 [file Table_1.XLSX]

## Sheet: Annotation
hits	Gene ID	Type	Tax ID	Homologene Gene ID	Homologene Gene Tax ID	GO:0005740 mitochondrial envelope	GO:0009725 response to hormone	GO:0032787 monocarboxylic acid metabolic	GO:0016491 oxidoreductase activity	GO:0005759 mitochondrial matrix	GO:0034097 response to cytokine	GO:0007507 heart development	GO:0035239 tube morphogenesis	GO:0061061 muscle structure development	GO:0030055 cell-substrate junction	GO:0030016 myofibril	GO:0050801 ion homeostasis	GO:0030335 positive regulation of cell mi	GO:0018130 heterocycle biosynthetic proce	GO:0045121 membrane raft	GO:0019693 ribose phosphate metabolic pro	GO:0044057 regulation of system process	GO:0031667 response to nutrient levels	GO:0003013 circulatory system process	GO:0006954 inflammatory response
HBA2	3040	symbol	H. sapiens	3040	H. sapiens	0	0	0	1	0	0	0	0	0	0	0	0	0	0	0	0	0	0	0	0
HBB	3043	symbol	H. sapiens	3043	H. sapiens	0	0	0	1	0	0	0	0	0	0	0	0	0	0	0	0	0	0	1	0
DEFA1B	728358	symbol	H. sapiens	728358	H. sapiens	0	1	0	0	0	1	0	0	0	0	0	0	0	0	0	0	0	0	0	0
NPPB	4879	symbol	H. sapiens	4879	H. sapiens	1	0	0	0	0	0	1	0	1	0	0	0	0	1	0	1	1	0	1	0
NPPA	4878	symbol	H. sapiens	4878	H. sapiens	1	0	0	0	0	0	1	0	1	0	0	0	0	1	0	1	1	0	1	0
TNFRSF11B	4982	symbol	H. sapiens	4982	H. sapiens	0	1	0	0	0	0	0	0	0	0	0	0	0	0	0	0	0	1	0	0
THBS1	7057	symbol	H. sapiens	7057	H. sapiens	0	1	0	0	0	1	0	1	0	0	0	0	1	0	0	0	0	0	0	1
RRAD	6236	symbol	H. sapiens	6236	H. sapiens	0	0	0	0	0	0	0	0	0	0	0	0	0	0	0	0	0	0	0	0
ADAMTS9	56999	symbol	H. sapiens	56999	H. sapiens	0	0	0	0	0	0	1	1	1	0	0	0	1	0	0	0	0	0	0	0
RARRES1	5918	symbol	H. sapiens	5918	H. sapiens	0	0	0	0	0	0	0	0	0	0	0	0	0	0	0	0	0	0	0	0
S100A12	6283	symbol	H. sapiens	6283	H. sapiens	0	0	0	0	0	1	0	0	0	0	0	0	0	0	0	0	0	0	0	1
ANGPT2	285	symbol	H. sapiens	285	H. sapiens	0	0	0	0	0	0	0	1	0	0	0	0	1	0	0	0	0	0	0	0
GADD45B	4616	symbol	H. sapiens	4616	H. sapiens	0	0	0	0	0	0	0	0	0	0	0	0	0	0	0	0	0	0	0	0
SERPINE1	5054	symbol	H. sapiens	5054	H. sapiens	0	0	0	0	0	0	0	1	0	0	0	0	1	0	0	0	0	0	0	0
GRAMD1B	57476	symbol	H. sapiens	57476	H. sapiens	0	0	0	0	0	0	0	0	0	0	0	0	0	0	0	0	0	0	0	0
MLLT11	10962	symbol	H. sapiens	10962	H. sapiens	0	0	0	0	0	0	0	0	0	0	0	1	0	0	0	0	0	0	0	0
CCL11	6356	symbol	H. sapiens	6356	H. sapiens	0	0	0	0	0	1	1	1	0	0	0	1	1	0	0	0	0	0	1	1
STC1	6781	symbol	H. sapiens	6781	H. sapiens	0	1	0	0	0	0	1	0	0	0	0	1	1	0	0	0	1	1	0	0
SLC6A6	6533	symbol	H. sapiens	6533	H. sapiens	0	0	0	0	0	0	0	0	0	0	0	0	0	0	0	0	0	0	1	0
PLIN2	123	symbol	H. sapiens	123	H. sapiens	0	0	0	0	0	0	0	0	0	0	0	0	0	0	0	0	0	0	0	0
S100A8	6279	symbol	H. sapiens	6279	H. sapiens	0	0	0	0	0	1	0	0	0	0	0	1	0	0	0	0	0	0	0	1
IL1RL1	9173	symbol	H. sapiens	9173	H. sapiens	0	0	0	0	0	1	0	0	0	1	0	0	0	0	0	0	0	0	0	0
MID1	4281	symbol	H. sapiens	4281	H. sapiens	0	0	0	0	0	0	1	0	0	0	0	0	0	0	0	0	0	0	0	0
SERPINE2	5270	symbol	H. sapiens	5270	H. sapiens	0	0	0	0	0	0	0	0	0	0	0	0	0	0	0	0	0	0	0	0
CCL2	6347	symbol	H. sapiens	6347	H. sapiens	0	0	0	0	0	1	0	1	0	0	0	0	1	0	0	0	0	0	0	1
CYP1B1	1545	symbol	H. sapiens	1545	H. sapiens	1	1	1	1	0	1	0	1	0	0	0	0	1	0	0	0	0	1	0	0
C1QTNF1	114897	symbol	H. sapiens	114897	H. sapiens	0	0	0	0	0	0	0	0	0	0	0	1	0	0	0	0	1	0	0	0
PLA2G2A	5320	symbol	H. sapiens	5320	H. sapiens	1	0	0	0	0	0	0	0	0	0	0	0	0	0	0	0	0	0	0	1
JUNB	3726	symbol	H. sapiens	3726	H. sapiens	0	0	0	0	0	0	1	1	0	0	0	0	0	0	0	0	0	0	0	0
PI15	51050	symbol	H. sapiens	51050	H. sapiens	0	0	0	0	0	0	0	0	0	0	0	0	0	0	0	0	0	0	0	0
PTX3	5806	symbol	H. sapiens	5806	H. sapiens	0	0	0	0	0	1	0	0	0	0	0	0	0	0	0	0	0	0	0	1
HILPDA	29923	symbol	H. sapiens	29923	H. sapiens	0	0	0	0	0	0	0	0	0	0	0	0	0	0	0	0	0	0	0	0
SLN	6588	symbol	H. sapiens	6588	H. sapiens	0	0	0	0	0	0	0	0	0	0	0	0	0	0	0	0	1	0	0	0
CP	1356	symbol	H. sapiens	1356	H. sapiens	0	0	0	1	0	0	0	0	0	0	0	1	0	0	0	0	0	0	0	0
S100A9	6280	symbol	H. sapiens	6280	H. sapiens	0	0	0	0	0	1	0	0	0	0	0	1	0	0	0	0	0	0	0	1
CCL18	6362	symbol	H. sapiens	6362	H. sapiens	0	0	0	0	0	1	0	0	0	0	0	0	0	0	0	0	0	0	0	1
SPP1	6696	symbol	H. sapiens	6696	H. sapiens	0	1	0	0	0	0	0	0	0	0	0	0	0	0	0	0	0	1	1	1
MID1IP1	58526	symbol	H. sapiens	58526	H. sapiens	0	0	0	0	0	0	0	0	0	0	0	0	0	0	0	0	0	0	0	0
C10orf10	11067	gene_synonym	H. sapiens	11067	H. sapiens	0	0	0	0	0	0	0	0	0	0	0	0	0	0	0	0	0	0	0	0
RNF122	79845	symbol	H. sapiens	79845	H. sapiens	0	0	0	0	0	0	0	0	0	0	0	0	0	0	0	0	0	0	0	0
CHI3L1	1116	symbol	H. sapiens	1116	H. sapiens	0	0	0	0	0	1	0	0	0	0	0	0	0	0	0	0	0	0	0	1
HBD	3045	symbol	H. sapiens	3045	H. sapiens	0	0	0	1	0	0	0	0	0	0	0	0	0	0	0	0	0	0	0	0
HAMP	57817	symbol	H. sapiens	57817	H. sapiens	0	0	0	0	0	1	0	0	0	0	0	1	0	0	0	0	1	1	0	1
TMEM2	23670	gene_synonym	H. sapiens	23670	H. sapiens	0	0	0	0	0	0	0	1	0	0	0	0	0	0	0	0	0	0	0	0
PNP	4860	symbol	H. sapiens	4860	H. sapiens	0	0	1	0	0	0	0	0	0	0	0	0	0	1	0	1	0	0	0	0
CISH	1154	symbol	H. sapiens	1154	H. sapiens	0	0	0	0	0	0	0	0	0	0	0	0	0	0	0	1	0	0	0	0
HSPA1B	3304	symbol	H. sapiens	3304	H. sapiens	1	1	0	0	0	0	0	0	0	1	0	0	0	0	0	0	0	0	0	0
SLC2A3	6515	symbol	H. sapiens	6515	H. sapiens	0	0	0	0	0	0	0	0	0	0	0	0	0	0	0	0	0	0	1	0
SERPINA3	12	symbol	H. sapiens	12	H. sapiens	0	0	0	0	0	0	0	0	0	0	0	0	0	0	0	0	0	0	0	1
BHLHE40	8553	symbol	H. sapiens	8553	H. sapiens	0	0	0	0	0	0	1	0	0	0	0	0	0	0	0	0	0	0	0	0
SOCS3	9021	symbol	H. sapiens	9021	H. sapiens	1	0	0	0	0	1	1	1	0	0	0	0	0	0	0	1	0	0	0	0
TGIF1	7050	symbol	H. sapiens	7050	H. sapiens	0	0	0	0	0	0	0	0	0	0	0	0	0	0	0	0	0	0	0	0
ZFP36	7538	symbol	H. sapiens	7538	H. sapiens	0	1	0	0	0	1	0	0	0	0	0	0	1	0	0	0	0	1	0	0
ETS2	2114	symbol	H. sapiens	2114	H. sapiens	0	0	0	0	0	0	1	0	0	0	0	0	0	0	0	0	0	0	0	0
HIVEP2	3097	symbol	H. sapiens	3097	H. sapiens	0	0	0	0	0	0	0	0	0	0	0	0	0	0	0	0	0	0	0	0
TIMP1	7076	symbol	H. sapiens	7076	H. sapiens	0	1	0	0	0	1	0	0	0	0	0	0	0	0	0	0	0	0	0	1
IER3	8870	symbol	H. sapiens	8870	H. sapiens	0	0	0	0	0	0	0	0	0	0	0	0	0	0	0	0	0	0	0	0
ADAM19	8728	symbol	H. sapiens	8728	H. sapiens	0	0	0	0	0	0	0	0	0	0	0	0	0	0	0	0	0	0	0	0
OSMR	9180	symbol	H. sapiens	9180	H. sapiens	0	0	0	0	0	1	0	0	0	0	0	0	0	0	0	0	0	0	0	0
POR	5447	symbol	H. sapiens	5447	H. sapiens	1	1	1	1	0	0	0	0	0	0	0	0	0	0	0	0	0	1	0	0
SLCO2A1	6578	symbol	H. sapiens	6578	H. sapiens	0	0	0	0	0	0	0	0	0	0	0	0	0	0	0	0	0	0	0	0
CEBPD	1052	symbol	H. sapiens	1052	H. sapiens	0	0	0	0	0	0	0	0	0	0	0	0	0	1	0	0	0	0	0	0
UGT2B11	10720	symbol	H. sapiens	10720	H. sapiens	0	0	1	0	0	0	0	0	0	0	0	0	0	0	0	0	0	0	0	0
IL1R2	7850	symbol	H. sapiens	7850	H. sapiens	0	0	0	0	0	1	0	0	0	0	0	0	0	0	0	0	0	0	0	0
RIPK2	8767	symbol	H. sapiens	8767	H. sapiens	0	1	0	0	0	1	0	0	0	0	0	0	0	0	0	0	0	0	0	1
DGKD	8527	symbol	H. sapiens	8527	H. sapiens	0	0	0	0	0	0	0	0	0	0	0	0	0	0	0	1	0	0	0	0
NEB	4703	symbol	H. sapiens	4703	H. sapiens	0	0	0	0	0	0	1	0	1	0	1	0	0	0	0	0	0	0	1	0
IL1RAP	3556	symbol	H. sapiens	3556	H. sapiens	0	0	0	0	0	1	0	0	0	0	0	0	0	0	0	0	0	0	0	1
ATP13A3	79572	symbol	H. sapiens	79572	H. sapiens	1	0	0	0	0	0	0	0	0	0	0	1	0	0	0	0	0	0	0	0
MT1A	4489	symbol	H. sapiens	4489	H. sapiens	0	0	0	0	0	0	0	0	0	0	0	1	0	0	0	0	0	0	0	0
NR4A3	8013	symbol	H. sapiens	8013	H. sapiens	1	1	1	0	0	0	1	0	0	0	0	0	1	0	0	0	1	0	0	0
TFPI2	7980	symbol	H. sapiens	7980	H. sapiens	0	0	0	0	0	0	0	0	0	0	0	0	0	0	0	0	0	0	0	0
MYC	4609	symbol	H. sapiens	4609	H. sapiens	1	1	0	0	0	1	1	1	0	0	0	1	1	1	0	0	0	0	0	0
VCAN	1462	symbol	H. sapiens	1462	H. sapiens	0	0	0	0	0	0	0	0	0	0	0	0	0	0	0	0	0	0	0	0
WBP5	51186	gene_synonym	H. sapiens	51186	H. sapiens	0	0	0	0	0	0	0	0	0	0	0	0	0	0	0	0	0	0	0	0
SERPINB1	1992	symbol	H. sapiens	1992	H. sapiens	0	0	0	0	0	0	0	0	0	0	0	0	0	0	0	0	0	0	0	0
RAB15	376267	symbol	H. sapiens	376267	H. sapiens	0	1	0	0	0	0	0	0	0	0	0	0	0	0	0	0	0	0	0	0
SAT1	6303	symbol	H. sapiens	6303	H. sapiens	0	0	0	0	0	0	0	1	0	0	0	0	0	0	0	0	0	0	0	0
KCNK1	3775	symbol	H. sapiens	3775	H. sapiens	1	0	0	0	0	0	0	0	0	0	0	0	0	0	0	0	0	0	0	0
C3orf52	79669	symbol	H. sapiens	79669	H. sapiens	0	0	0	0	0	0	0	0	0	0	0	0	0	0	0	0	0	0	0	0
NAMPT	10135	symbol	H. sapiens	10135	H. sapiens	0	0	0	0	0	0	0	0	0	0	0	0	0	1	0	1	0	0	0	0
NOX4	50507	symbol	H. sapiens	50507	H. sapiens	1	0	0	1	0	0	1	0	1	1	0	1	0	0	0	1	0	0	1	1
STAT3	6774	symbol	H. sapiens	6774	H. sapiens	0	1	0	0	0	1	0	0	0	0	0	0	1	1	0	0	0	0	0	1
SMAD3	4088	symbol	H. sapiens	4088	H. sapiens	1	0	0	0	0	0	1	1	0	0	0	1	1	0	0	0	1	0	1	0
CCL19	6363	symbol	H. sapiens	6363	H. sapiens	0	1	0	0	0	1	0	0	0	0	0	1	1	0	0	0	0	0	0	1
XIRP1	165904	symbol	H. sapiens	165904	H. sapiens	0	0	0	0	0	0	0	0	0	1	0	0	0	0	0	0	0	0	0	0
HSPA1A	3303	symbol	H. sapiens	3303	H. sapiens	1	1	0	0	0	0	0	0	0	1	0	0	0	0	0	0	0	0	0	0
ELL2	22936	symbol	H. sapiens	22936	H. sapiens	0	0	0	0	0	0	0	0	0	0	0	0	0	1	0	0	0	0	0	0
PPBP	5473	symbol	H. sapiens	5473	H. sapiens	0	0	0	0	0	1	0	0	0	0	0	0	0	0	0	0	0	0	0	1
KLHL8	57563	symbol	H. sapiens	57563	H. sapiens	0	0	0	0	0	0	0	0	0	0	0	0	0	0	0	0	0	0	0	0
MARCH3	115123	gene_synonym	H. sapiens	115123	H. sapiens	0	0	0	0	0	0	0	0	0	0	0	0	0	0	0	0	0	0	0	0
SIK2	23235	symbol	H. sapiens	23235	H. sapiens	0	0	0	0	0	0	0	0	0	0	0	0	0	0	0	0	0	1	0	0
GRAMD4	23151	symbol	H. sapiens	23151	H. sapiens	1	0	0	0	0	0	0	0	0	0	0	0	0	0	0	0	0	0	0	0
FCN3	8547	symbol	H. sapiens	8547	H. sapiens	0	0	0	0	0	1	0	0	0	0	0	0	0	0	0	0	0	0	0	0
SLC7A5	8140	symbol	H. sapiens	8140	H. sapiens	0	0	0	0	0	0	0	0	0	0	0	0	0	0	0	0	0	0	1	0
HRH2	3274	symbol	H. sapiens	3274	H. sapiens	0	1	0	0	0	0	0	0	0	0	0	0	0	0	0	0	1	0	1	0
HMOX1	3162	symbol	H. sapiens	3162	H. sapiens	1	1	0	1	0	0	0	1	0	0	0	1	1	0	1	0	0	1	1	1
HVCN1	84329	symbol	H. sapiens	84329	H. sapiens	0	0	0	0	0	0	0	0	0	0	0	1	0	0	0	0	0	0	0	0
PTGIS	5740	symbol	H. sapiens	5740	H. sapiens	0	0	1	1	0	1	0	0	0	0	0	0	0	1	1	1	0	0	0	0
DIAPH1	1729	symbol	H. sapiens	1729	H. sapiens	0	1	0	0	0	0	0	0	0	0	0	0	1	0	0	0	0	0	0	0
PDK4	5166	symbol	H. sapiens	5166	H. sapiens	1	1	0	0	1	0	0	0	0	0	0	1	0	0	0	0	0	1	0	0
UCHL1	7345	symbol	H. sapiens	7345	H. sapiens	1	0	0	0	0	0	0	0	1	0	0	0	0	0	0	0	0	0	0	0
SERPINA1	5265	symbol	H. sapiens	5265	H. sapiens	0	0	0	0	0	0	0	0	0	0	0	0	0	0	0	0	0	0	0	1
HBG2	3048	symbol	H. sapiens	3048	H. sapiens	0	0	0	1	0	0	0	0	0	0	0	0	0	0	0	0	0	0	0	0
TNFAIP1	7126	symbol	H. sapiens	7126	H. sapiens	0	0	0	0	0	0	0	0	0	0	1	0	0	0	0	0	0	0	0	0
PELI1	57162	symbol	H. sapiens	57162	H. sapiens	0	0	0	0	0	0	0	0	0	0	0	0	0	0	0	0	0	0	0	0
EFEMP1	2202	symbol	H. sapiens	2202	H. sapiens	0	0	0	0	0	0	1	0	0	0	0	0	0	0	0	0	0	0	0	0
TGM2	7052	symbol	H. sapiens	7052	H. sapiens	1	1	0	0	0	0	1	1	0	1	0	1	0	0	0	0	0	0	0	0
BTG2	7832	symbol	H. sapiens	7832	H. sapiens	0	1	0	0	0	0	1	0	1	0	0	0	0	0	0	0	0	0	0	0
SELE	6401	symbol	H. sapiens	6401	H. sapiens	0	0	0	0	0	1	0	0	0	0	0	0	0	0	1	0	0	0	0	1
PACS1	55690	symbol	H. sapiens	55690	H. sapiens	0	0	0	0	0	0	0	0	0	0	0	0	0	0	0	0	0	0	0	0
ABCC5	10057	symbol	H. sapiens	10057	H. sapiens	1	0	0	0	0	0	0	0	0	0	0	0	0	0	0	1	0	0	1	0
ACTN1	87	symbol	H. sapiens	87	H. sapiens	0	0	0	0	0	0	0	0	1	1	1	0	0	0	0	0	0	0	0	0
SLC7A2	6542	symbol	H. sapiens	6542	H. sapiens	0	0	0	0	0	0	0	0	0	0	0	0	0	0	0	0	0	0	1	0
IGF1	3479	symbol	H. sapiens	3479	H. sapiens	0	1	1	0	0	0	0	0	1	0	0	0	1	0	0	1	1	0	0	0
SLC39A14	23516	symbol	H. sapiens	23516	H. sapiens	1	1	1	0	0	0	0	0	0	0	0	1	0	0	0	0	0	0	0	0
CPNE5	57699	symbol	H. sapiens	57699	H. sapiens	0	0	0	0	0	0	0	0	0	0	0	0	0	0	0	0	0	0	0	0
MT1M	4499	symbol	H. sapiens	4499	H. sapiens	0	0	0	0	0	0	0	0	0	0	0	1	0	0	0	0	0	0	0	0
ARRDC3	57561	symbol	H. sapiens	57561	H. sapiens	0	0	0	0	0	0	0	0	0	0	0	0	0	0	0	0	0	0	0	0
ITGA5	3678	symbol	H. sapiens	3678	H. sapiens	0	0	0	0	0	0	1	1	0	1	0	0	1	0	0	0	0	0	0	0
HSD11B1	3290	symbol	H. sapiens	3290	H. sapiens	0	0	0	1	0	0	0	0	0	0	0	0	0	0	0	0	0	0	0	0
RTN4	57142	symbol	H. sapiens	57142	H. sapiens	1	0	0	0	0	0	1	0	0	0	0	1	1	0	0	0	0	0	1	0
LDLR	3949	symbol	H. sapiens	3949	H. sapiens	0	0	0	0	0	0	0	1	0	0	0	0	0	0	0	0	0	1	0	0
ERO1L	30001	gene_synonym	H. sapiens	30001	H. sapiens	0	0	0	1	0	0	0	0	0	0	0	1	0	0	0	0	0	0	0	0
MPZL2	10205	symbol	H. sapiens	10205	H. sapiens	0	0	0	0	0	0	0	0	0	0	0	0	0	0	0	0	0	0	0	0
PHLDA1	22822	symbol	H. sapiens	22822	H. sapiens	0	0	0	0	0	0	0	0	0	0	0	0	0	0	0	1	0	0	0	0
BCL3	602	symbol	H. sapiens	602	H. sapiens	0	0	0	0	0	0	0	0	0	0	0	0	0	0	0	0	0	0	0	0
SSBP3	23648	symbol	H. sapiens	23648	H. sapiens	0	0	0	0	0	0	0	0	0	0	0	0	0	0	0	0	0	0	0	0
CHRDL2	25884	symbol	H. sapiens	25884	H. sapiens	0	0	0	0	0	0	0	0	0	0	0	0	0	0	0	0	0	0	0	0
GCA	25801	symbol	H. sapiens	25801	H. sapiens	0	0	0	0	0	0	0	0	0	0	0	0	0	0	0	0	0	0	0	0
SLC26A2	1836	symbol	H. sapiens	1836	H. sapiens	1	0	0	0	0	0	0	0	0	0	0	0	0	1	0	1	0	0	0	0
FSTL3	10272	symbol	H. sapiens	10272	H. sapiens	0	0	0	0	0	0	0	0	0	0	0	0	0	0	0	0	0	0	0	0
FAM118B	79607	symbol	H. sapiens	79607	H. sapiens	0	0	0	0	0	0	0	0	0	0	0	0	0	0	0	0	0	0	0	0
FLOT2	2319	symbol	H. sapiens	2319	H. sapiens	0	0	0	0	0	0	0	0	0	1	0	0	0	0	1	0	0	0	0	0
IL1R1	3554	symbol	H. sapiens	3554	H. sapiens	0	0	0	0	0	1	0	0	0	0	0	0	1	0	0	0	0	0	0	1
BEX1	55859	symbol	H. sapiens	55859	H. sapiens	0	0	0	0	0	0	0	0	0	0	0	0	0	0	0	0	0	0	0	0
ALPL	249	symbol	H. sapiens	249	H. sapiens	1	1	0	0	0	0	0	0	0	0	0	0	0	0	0	0	0	1	0	0
GAB2	9846	symbol	H. sapiens	9846	H. sapiens	0	0	0	0	0	0	0	0	0	0	0	0	0	0	0	0	0	0	0	0
MMP8	4317	symbol	H. sapiens	4317	H. sapiens	0	0	0	0	0	0	1	0	0	0	0	0	0	0	0	0	0	0	0	0
SPRY1	10252	symbol	H. sapiens	10252	H. sapiens	0	0	0	0	0	0	1	1	1	0	0	0	0	0	0	0	0	0	0	0
RPGR	6103	symbol	H. sapiens	6103	H. sapiens	0	0	0	0	0	0	0	0	0	0	0	0	0	0	0	0	0	0	0	0
DEFA4	1669	symbol	H. sapiens	1669	H. sapiens	0	0	0	0	0	1	0	0	0	0	0	0	0	0	0	0	0	0	0	0
ATP2B4	493	symbol	H. sapiens	493	H. sapiens	1	1	0	0	0	0	0	0	0	0	1	1	1	0	1	0	1	0	1	0
LONRF1	91694	symbol	H. sapiens	91694	H. sapiens	0	0	0	0	0	0	0	0	0	0	0	0	0	0	0	0	0	0	0	0
CIRH1A	84916	gene_synonym	H. sapiens	84916	H. sapiens	0	0	0	0	0	0	0	0	0	0	0	0	0	0	0	0	0	0	0	0
COLQ	8292	symbol	H. sapiens	8292	H. sapiens	0	0	0	0	0	0	0	0	0	0	0	0	0	0	0	0	0	0	0	0
MIDN	90007	symbol	H. sapiens	90007	H. sapiens	0	0	0	0	0	0	0	0	0	0	0	0	0	0	0	0	0	0	0	0
SRXN1	140809	symbol	H. sapiens	140809	H. sapiens	0	0	0	1	0	0	0	0	0	0	0	0	0	0	0	0	0	0	0	0
CDK2	1017	symbol	H. sapiens	1017	H. sapiens	0	1	0	0	0	0	0	0	0	0	1	0	0	0	0	0	0	0	0	0
PLAUR	5329	symbol	H. sapiens	5329	H. sapiens	0	0	0	0	0	0	0	0	0	1	0	0	0	0	0	0	0	0	0	0
NUPR1	26471	symbol	H. sapiens	26471	H. sapiens	0	0	0	0	0	0	0	0	1	0	0	0	1	0	0	0	0	0	0	1
GABARAPL1	23710	symbol	H. sapiens	23710	H. sapiens	1	0	0	0	0	0	0	0	0	0	0	0	0	0	0	0	0	1	0	0
SELM	140606	gene_synonym	H. sapiens	140606	H. sapiens	0	0	0	1	0	0	0	0	0	0	0	0	0	0	0	0	0	0	0	0
MAP1B	4131	symbol	H. sapiens	4131	H. sapiens	0	1	0	0	0	0	0	0	0	0	0	0	0	0	0	0	0	1	1	0
RNF19B	127544	symbol	H. sapiens	127544	H. sapiens	0	0	0	0	0	1	0	0	0	0	0	0	0	0	0	0	0	0	0	0
NRBF2	29982	symbol	H. sapiens	29982	H. sapiens	1	0	0	0	0	0	0	0	0	0	0	0	0	0	0	0	0	0	0	0
DDX21	9188	symbol	H. sapiens	9188	H. sapiens	0	0	0	0	0	1	0	0	0	0	0	0	0	1	0	0	0	0	0	0
RASSF5	83593	symbol	H. sapiens	83593	H. sapiens	0	0	0	0	0	0	0	0	0	0	0	0	0	0	0	0	0	0	0	0
PNRC1	10957	symbol	H. sapiens	10957	H. sapiens	0	0	0	0	0	0	0	0	0	0	0	0	0	0	0	0	0	0	0	0
DNAJC12	56521	symbol	H. sapiens	56521	H. sapiens	0	0	0	0	0	0	0	0	0	0	0	0	0	0	0	0	0	0	0	0
PYGL	5836	symbol	H. sapiens	5836	H. sapiens	1	0	0	0	0	0	0	0	0	0	0	0	0	0	0	1	0	0	0	0
ICAM1	3383	symbol	H. sapiens	3383	H. sapiens	0	1	0	0	0	1	0	0	0	1	0	1	1	0	1	0	0	0	0	0
B4GALT5	9334	symbol	H. sapiens	9334	H. sapiens	0	0	0	0	0	0	0	0	0	0	0	0	0	0	0	1	0	0	0	0
NNMT	4837	symbol	H. sapiens	4837	H. sapiens	0	0	0	0	0	0	0	0	0	0	0	0	0	1	0	1	0	0	0	0
HK2	3099	symbol	H. sapiens	3099	H. sapiens	1	0	1	0	0	1	0	0	0	0	0	1	0	0	0	1	0	0	0	0
BCL6	604	symbol	H. sapiens	604	H. sapiens	0	0	0	0	0	0	0	0	0	0	0	0	1	0	0	0	0	0	0	1
MVP	9961	symbol	H. sapiens	9961	H. sapiens	0	0	0	0	0	0	0	0	0	0	0	0	0	0	0	0	0	0	0	0
RDH10	157506	symbol	H. sapiens	157506	H. sapiens	0	0	1	1	0	0	1	1	0	0	0	0	0	0	0	0	0	0	0	0
CST7	8530	symbol	H. sapiens	8530	H. sapiens	0	0	0	0	0	0	0	0	0	0	0	0	0	0	0	0	1	0	0	0
FAM177A1	283635	symbol	H. sapiens	283635	H. sapiens	0	0	0	0	0	0	0	0	0	0	0	0	0	0	0	0	0	0	0	0
LCN2	3934	symbol	H. sapiens	3934	H. sapiens	0	0	0	0	0	1	0	0	0	0	0	1	0	0	0	0	0	0	0	0
ADAMTS4	9507	symbol	H. sapiens	9507	H. sapiens	0	0	0	0	0	0	0	0	0	0	0	0	0	0	0	0	0	0	0	0
VNN2	8875	symbol	H. sapiens	8875	H. sapiens	0	0	1	0	0	0	0	0	0	0	0	0	0	0	0	0	0	0	0	0
UGCG	7357	symbol	H. sapiens	7357	H. sapiens	0	1	0	0	0	1	0	0	0	0	0	0	0	0	0	1	0	0	0	0
S100A11	6282	symbol	H. sapiens	6282	H. sapiens	0	0	0	0	0	0	0	0	0	0	0	0	1	0	0	0	0	0	0	0
FOSL2	2355	symbol	H. sapiens	2355	H. sapiens	0	0	0	0	0	0	0	0	0	0	0	0	0	0	0	0	0	0	0	0
ZDHHC9	51114	symbol	H. sapiens	51114	H. sapiens	0	0	0	0	0	0	0	0	0	0	0	0	0	0	0	0	0	0	0	0
CFB	629	symbol	H. sapiens	629	H. sapiens	0	0	0	0	0	1	0	0	0	0	0	0	0	0	0	0	0	0	0	0
PPDPF	79144	symbol	H. sapiens	79144	H. sapiens	0	0	0	0	0	0	0	0	0	0	0	0	0	0	0	0	0	0	0	0
PLOD2	5352	symbol	H. sapiens	5352	H. sapiens	0	0	1	1	0	0	0	0	0	0	0	0	0	0	0	0	0	0	0	0
SEMA4B	10509	symbol	H. sapiens	10509	H. sapiens	0	0	0	0	0	0	0	0	0	0	0	0	1	0	0	0	0	0	1	0
FNDC3A	22862	symbol	H. sapiens	22862	H. sapiens	0	0	0	0	0	0	0	0	0	0	0	0	0	0	0	0	0	0	0	0
TMEM176A	55365	symbol	H. sapiens	55365	H. sapiens	0	0	0	0	0	0	0	0	0	0	0	0	0	0	0	0	0	0	0	0
TREM1	54210	symbol	H. sapiens	54210	H. sapiens	0	0	0	0	0	1	0	0	0	0	0	0	0	0	0	0	0	0	0	1
PAPPA	5069	symbol	H. sapiens	5069	H. sapiens	0	1	0	0	0	0	0	0	0	0	0	0	0	0	0	0	0	0	0	0
ANGPTL4	51129	symbol	H. sapiens	51129	H. sapiens	0	0	0	0	0	0	0	1	0	0	0	0	0	0	0	0	0	0	0	0
PPRC1	23082	symbol	H. sapiens	23082	H. sapiens	0	0	0	0	0	0	0	0	0	0	0	0	0	0	0	0	0	0	0	0
MT1X	4501	symbol	H. sapiens	4501	H. sapiens	0	0	0	0	0	1	0	0	0	0	0	1	0	0	0	0	0	0	0	0
USP54	159195	symbol	H. sapiens	159195	H. sapiens	0	0	0	0	0	0	0	0	0	0	0	0	0	0	0	0	0	0	0	0
SACS	26278	symbol	H. sapiens	26278	H. sapiens	0	0	0	0	0	0	0	0	0	0	0	0	0	0	0	0	0	0	0	0
ARL4A	10124	symbol	H. sapiens	10124	H. sapiens	0	0	0	0	0	0	0	0	0	0	0	0	0	0	0	0	0	0	0	0
CASP4	837	symbol	H. sapiens	837	H. sapiens	0	1	0	0	0	1	0	0	0	0	0	0	0	0	0	0	0	0	0	1
KIAA0020	9933	gene_synonym	H. sapiens	9933	H. sapiens	0	0	0	0	0	0	0	0	0	0	0	0	0	0	0	0	0	0	0	0
MAPK4	5596	symbol	H. sapiens	5596	H. sapiens	0	0	0	0	0	0	0	0	0	0	0	0	0	0	0	0	0	0	0	0
THBS2	7058	symbol	H. sapiens	7058	H. sapiens	0	0	0	0	0	0	0	0	0	0	0	0	0	0	0	0	0	0	0	0
PDLIM3	27295	symbol	H. sapiens	27295	H. sapiens	0	0	0	0	0	0	1	0	1	0	1	0	0	0	0	0	0	0	0	0
GRAMD1A	57655	symbol	H. sapiens	57655	H. sapiens	0	0	0	0	0	0	0	0	0	0	0	0	0	0	0	0	0	0	0	0
ASCC2	84164	symbol	H. sapiens	84164	H. sapiens	0	0	0	0	0	0	0	0	0	0	0	0	0	0	0	0	0	0	0	0
ZDHHC2	51201	symbol	H. sapiens	51201	H. sapiens	0	0	0	0	0	0	0	0	0	0	0	0	0	0	0	0	0	0	0	0
ITGA3	3675	symbol	H. sapiens	3675	H. sapiens	0	1	0	0	0	0	1	0	0	1	0	0	1	0	0	0	0	0	0	0
SLC11A1	6556	symbol	H. sapiens	6556	H. sapiens	0	0	0	0	0	1	0	0	0	0	0	1	0	0	0	0	0	0	0	1
BTG1	694	symbol	H. sapiens	694	H. sapiens	0	1	0	0	0	0	0	0	0	0	0	0	0	0	0	0	0	0	0	0
SLC2A13	114134	symbol	H. sapiens	114134	H. sapiens	0	0	0	0	0	0	0	0	0	0	0	0	0	0	0	0	0	0	1	0
COL4A1	1282	symbol	H. sapiens	1282	H. sapiens	0	1	0	0	0	0	1	1	0	0	0	0	0	0	0	0	0	0	0	0
SERPINH1	871	symbol	H. sapiens	871	H. sapiens	0	0	0	0	0	0	0	0	0	0	0	0	0	0	1	0	0	0	0	0
MEIS1	4211	symbol	H. sapiens	4211	H. sapiens	0	0	0	0	0	0	1	1	0	0	0	0	0	0	0	0	0	0	0	0
NPC1	4864	symbol	H. sapiens	4864	H. sapiens	0	1	1	0	0	0	0	0	0	0	0	0	0	0	1	1	0	0	0	0
TP53	7157	symbol	H. sapiens	7157	H. sapiens	1	1	0	0	1	1	1	0	0	0	0	0	0	1	0	0	0	1	0	0
RPL22L1	200916	symbol	H. sapiens	200916	H. sapiens	0	0	0	0	0	0	0	0	0	0	0	0	0	0	0	0	0	0	0	0
TAF1D	79101	symbol	H. sapiens	79101	H. sapiens	0	0	0	0	0	0	0	0	0	0	0	0	0	0	0	0	0	0	0	0
UGDH	7358	symbol	H. sapiens	7358	H. sapiens	0	0	1	1	0	0	1	0	0	0	0	0	0	1	0	1	0	0	0	0
CRIM1	51232	symbol	H. sapiens	51232	H. sapiens	0	0	0	0	0	0	0	0	0	0	0	0	0	0	0	0	0	0	0	0
PM20D2	135293	symbol	H. sapiens	135293	H. sapiens	0	0	0	0	0	0	0	0	0	0	0	0	0	0	0	0	0	0	0	0
MT1F	4494	symbol	H. sapiens	4494	H. sapiens	0	0	0	0	0	0	0	0	0	0	0	1	0	0	0	0	0	0	0	0
RALB	5899	symbol	H. sapiens	5899	H. sapiens	0	1	0	0	0	0	0	0	0	0	0	0	0	0	0	0	0	1	0	0
SIK1	150094	symbol	H. sapiens	150094	H. sapiens	0	0	0	0	0	0	1	0	1	0	0	0	0	0	0	0	0	1	0	0
YBX3	8531	symbol	H. sapiens	8531	H. sapiens	0	0	0	0	0	1	1	0	0	0	0	0	0	0	0	0	0	0	0	0
CXCL8	3576	symbol	H. sapiens	3576	H. sapiens	1	0	0	0	0	1	1	1	0	0	0	0	1	0	0	0	0	0	0	1
SEPT10	151011	gene_synonym	H. sapiens	151011	H. sapiens	0	0	0	0	0	0	0	0	0	0	0	0	0	0	0	0	0	0	0	0
PRELID1	27166	symbol	H. sapiens	27166	H. sapiens	1	0	0	0	0	0	0	0	0	0	0	0	0	0	0	0	0	0	0	0
SELL	6402	symbol	H. sapiens	6402	H. sapiens	0	0	0	0	0	0	0	0	0	0	0	0	0	0	0	0	0	0	0	0
IL4R	3566	symbol	H. sapiens	3566	H. sapiens	0	1	0	0	0	1	0	0	0	0	0	0	0	0	0	0	0	0	0	1
SP110	3431	symbol	H. sapiens	3431	H. sapiens	0	0	0	0	0	0	0	0	0	0	0	0	0	0	0	0	0	0	0	0
SHC1	6464	symbol	H. sapiens	6464	H. sapiens	0	1	0	0	1	0	1	1	0	0	0	0	0	0	0	0	0	0	0	0
TNFAIP6	7130	symbol	H. sapiens	7130	H. sapiens	0	0	0	0	0	0	0	0	0	0	0	0	1	0	0	0	0	0	0	1
NOD1	10392	symbol	H. sapiens	10392	H. sapiens	0	1	0	0	0	1	0	0	0	0	0	0	0	0	0	0	0	0	0	1
TMEM165	55858	symbol	H. sapiens	55858	H. sapiens	0	0	0	0	0	0	0	0	0	0	0	1	0	0	0	1	0	0	0	0
JPH1	56704	symbol	H. sapiens	56704	H. sapiens	0	0	0	0	0	0	0	0	1	0	1	1	0	0	0	0	0	0	0	0
NOLC1	9221	symbol	H. sapiens	9221	H. sapiens	0	0	0	0	0	0	1	0	0	0	0	0	0	0	0	0	0	0	0	0
ZNF385D	79750	symbol	H. sapiens	79750	H. sapiens	0	0	0	0	0	0	0	0	0	0	0	0	0	0	0	0	0	0	0	0
MCAM	4162	symbol	H. sapiens	4162	H. sapiens	0	0	0	0	0	0	0	1	0	1	0	0	1	0	0	0	0	0	0	0
LTBP2	4053	symbol	H. sapiens	4053	H. sapiens	0	0	0	0	0	0	0	0	0	0	0	0	0	0	0	0	0	0	0	0
STRIP2	57464	symbol	H. sapiens	57464	H. sapiens	0	0	0	0	0	0	0	0	0	0	0	0	0	0	0	0	0	0	0	0
SLC50A1	55974	symbol	H. sapiens	55974	H. sapiens	0	0	0	0	0	0	0	0	0	0	0	0	0	0	0	0	0	0	0	0
FXYD5	53827	symbol	H. sapiens	53827	H. sapiens	0	0	0	0	0	0	0	0	0	0	0	0	0	0	0	0	0	0	0	0
PLSCR1	5359	symbol	H. sapiens	5359	H. sapiens	0	0	0	0	0	1	0	0	0	0	0	0	0	0	1	1	0	0	0	1
EOGT	285203	symbol	H. sapiens	285203	H. sapiens	0	0	0	0	0	0	0	0	0	0	0	0	0	0	0	1	0	0	0	0
SRP19	6728	symbol	H. sapiens	6728	H. sapiens	0	0	0	0	0	0	0	0	0	0	0	0	0	0	0	0	0	0	0	0
NRIP1	8204	symbol	H. sapiens	8204	H. sapiens	0	0	0	0	0	0	0	0	0	0	0	0	0	0	0	0	0	0	0	0
AAGAB	79719	symbol	H. sapiens	79719	H. sapiens	0	0	0	0	0	0	0	0	0	0	0	0	0	0	0	0	0	0	0	0
ENO1	2023	symbol	H. sapiens	2023	H. sapiens	1	0	1	0	0	0	0	0	0	0	1	0	0	0	0	1	1	0	0	0
AQP9	366	symbol	H. sapiens	366	H. sapiens	0	1	0	0	0	0	0	0	0	0	0	0	0	0	0	0	0	0	0	0
LDHA	3939	symbol	H. sapiens	3939	H. sapiens	1	0	1	1	0	0	0	0	0	0	0	0	0	0	0	1	0	0	0	0
RAB13	5872	symbol	H. sapiens	5872	H. sapiens	0	1	0	0	0	0	0	0	0	0	0	0	0	0	0	0	0	0	0	0
FAM65B	9750	gene_synonym	H. sapiens	9750	H. sapiens	0	0	0	0	0	1	0	0	1	0	0	0	1	0	0	0	0	0	0	0
CD44	960	symbol	H. sapiens	960	H. sapiens	0	0	0	0	0	1	1	0	0	1	0	0	0	0	0	0	0	0	0	1
CMIP	80790	symbol	H. sapiens	80790	H. sapiens	0	0	0	0	0	0	1	0	0	0	0	0	0	0	0	0	0	0	0	0
PTCH2	8643	symbol	H. sapiens	8643	H. sapiens	0	0	0	0	0	0	0	0	0	0	0	0	0	0	0	0	0	0	0	0
IFI16	3428	symbol	H. sapiens	3428	H. sapiens	0	0	0	0	0	1	0	0	0	0	0	0	0	0	0	0	0	1	0	1
TOMM34	10953	symbol	H. sapiens	10953	H. sapiens	1	0	0	0	0	0	0	0	0	0	0	0	0	0	0	0	0	0	0	0
CSF3R	1441	symbol	H. sapiens	1441	H. sapiens	0	0	0	0	0	1	0	0	0	0	0	0	0	0	0	0	0	0	0	0
ZPR1	8882	symbol	H. sapiens	8882	H. sapiens	0	0	0	0	0	0	1	0	0	0	0	0	0	0	0	0	0	0	0	0
TNFRSF1A	7132	symbol	H. sapiens	7132	H. sapiens	1	0	1	0	0	1	1	0	0	0	0	0	0	0	1	0	1	1	0	1
PTPRE	5791	symbol	H. sapiens	5791	H. sapiens	0	0	0	0	0	0	0	0	0	0	0	0	0	0	0	0	0	0	0	0
SLCO5A1	81796	symbol	H. sapiens	81796	H. sapiens	0	0	0	0	0	0	0	0	0	0	0	0	0	0	0	0	0	0	0	0
FNBP1L	54874	symbol	H. sapiens	54874	H. sapiens	0	0	0	0	0	0	0	0	0	0	0	0	0	0	0	0	0	0	0	0
TRIM8	81603	symbol	H. sapiens	81603	H. sapiens	0	0	0	0	0	1	0	0	0	0	0	0	0	0	0	0	0	0	0	0
IFITM1	8519	symbol	H. sapiens	8519	H. sapiens	0	0	0	0	0	1	0	0	0	0	0	0	0	0	0	0	0	0	0	0
ACKR1	2532	symbol	H. sapiens	2532	H. sapiens	0	0	0	0	0	1	0	0	0	0	0	0	0	0	0	0	0	0	0	1
MSTO1	55154	symbol	H. sapiens	55154	H. sapiens	1	0	0	0	0	0	0	0	0	0	0	0	0	0	0	0	0	0	0	0
ETV6	2120	symbol	H. sapiens	2120	H. sapiens	0	0	0	0	0	0	0	0	0	0	0	0	0	0	0	0	0	0	0	0
SH3RF1	57630	symbol	H. sapiens	57630	H. sapiens	0	0	0	0	0	0	0	0	0	0	0	0	0	0	0	0	0	0	0	0
LXN	56925	symbol	H. sapiens	56925	H. sapiens	0	0	0	0	0	0	0	0	0	0	0	0	0	0	0	0	0	0	0	1
PNO1	56902	symbol	H. sapiens	56902	H. sapiens	0	0	0	0	0	0	0	0	0	0	0	0	0	0	0	0	0	0	0	0
ENPP2	5168	symbol	H. sapiens	5168	H. sapiens	0	0	0	0	0	0	0	0	0	0	0	0	1	0	0	0	0	0	0	0
HES1	3280	symbol	H. sapiens	3280	H. sapiens	0	1	0	0	0	1	1	1	1	0	0	0	1	0	0	0	0	0	0	0
FPR1	2357	symbol	H. sapiens	2357	H. sapiens	0	0	0	0	0	0	0	0	0	0	0	1	0	0	0	0	0	0	0	1
LRRC8D	55144	symbol	H. sapiens	55144	H. sapiens	1	0	0	0	0	0	0	0	0	0	0	1	0	0	0	0	0	0	0	0
GCSAM	257144	symbol	H. sapiens	257144	H. sapiens	0	0	0	0	0	0	0	0	0	0	0	0	0	0	0	0	0	0	0	0
MTHFD1L	25902	symbol	H. sapiens	25902	H. sapiens	0	0	1	1	1	0	1	1	0	0	0	0	0	1	0	0	0	0	0	0
KCTD10	83892	symbol	H. sapiens	83892	H. sapiens	0	0	0	0	0	0	0	0	0	0	0	0	0	0	0	0	0	0	0	0
DDX23	9416	symbol	H. sapiens	9416	H. sapiens	0	0	0	0	0	0	0	0	0	0	0	0	0	0	0	0	0	0	0	0
PPP4C	5531	symbol	H. sapiens	5531	H. sapiens	0	0	0	0	0	0	0	0	0	0	0	0	0	0	0	0	0	0	0	0
C1R	715	symbol	H. sapiens	715	H. sapiens	0	0	0	0	0	1	0	0	0	0	0	0	0	0	0	0	0	0	0	0
RASL11A	387496	symbol	H. sapiens	387496	H. sapiens	0	0	0	0	0	0	0	0	0	0	0	0	0	0	0	0	0	0	0	0
PDE8B	8622	symbol	H. sapiens	8622	H. sapiens	0	0	0	0	0	0	0	0	0	0	0	0	0	0	0	1	0	0	0	0
GPR4	2828	symbol	H. sapiens	2828	H. sapiens	0	0	0	0	0	0	0	1	0	0	0	1	0	0	0	0	0	0	1	0
RASSF8	11228	symbol	H. sapiens	11228	H. sapiens	0	0	0	0	0	0	0	0	0	0	0	0	0	0	0	0	0	0	0	0
TAP1	6890	symbol	H. sapiens	6890	H. sapiens	1	0	0	0	0	0	0	0	0	0	0	0	0	0	0	0	0	0	0	0
MT2A	4502	symbol	H. sapiens	4502	H. sapiens	0	0	0	0	0	1	0	0	0	0	0	1	0	0	0	0	0	0	0	0
PRRC2B	84726	symbol	H. sapiens	84726	H. sapiens	0	0	0	0	0	0	0	0	0	0	0	0	0	0	0	0	0	0	0	0
SLC25A37	51312	symbol	H. sapiens	51312	H. sapiens	1	0	0	0	0	0	0	0	0	0	0	1	0	0	0	0	0	0	0	0
IFRD1	3475	symbol	H. sapiens	3475	H. sapiens	0	0	0	0	0	0	0	0	1	0	0	0	0	0	0	0	0	0	0	0
PDE10A	10846	symbol	H. sapiens	10846	H. sapiens	0	0	0	0	0	0	0	0	0	0	0	0	0	0	0	1	0	0	0	0
YARS	8565	gene_synonym	H. sapiens	8565	H. sapiens	0	0	0	0	0	0	0	0	0	0	0	0	0	0	0	0	0	0	0	0
CDH11	1009	symbol	H. sapiens	1009	H. sapiens	0	0	0	0	0	0	0	0	0	0	0	0	0	0	0	0	0	0	0	0
RGS4	5999	symbol	H. sapiens	5999	H. sapiens	0	0	0	0	0	0	0	0	0	0	0	0	0	0	0	0	1	0	0	0
GADD45G	10912	symbol	H. sapiens	10912	H. sapiens	0	0	0	0	0	0	0	0	0	0	0	0	0	0	0	0	0	0	0	0
ASNS	440	symbol	H. sapiens	440	H. sapiens	0	0	1	0	0	0	0	0	0	0	0	0	0	0	0	0	0	1	0	0
STOM	2040	symbol	H. sapiens	2040	H. sapiens	0	0	0	0	0	0	0	0	0	0	0	0	0	0	1	0	0	0	0	0
CD55	1604	symbol	H. sapiens	1604	H. sapiens	0	0	0	0	0	1	0	0	0	0	0	1	0	0	1	0	0	0	0	0
MAP3K3	4215	symbol	H. sapiens	4215	H. sapiens	0	0	0	0	0	0	0	1	0	0	0	0	1	0	0	0	0	0	0	0
STK17A	9263	symbol	H. sapiens	9263	H. sapiens	0	0	0	0	0	0	0	0	0	0	0	0	0	0	0	0	0	0	0	0
ATF4	468	symbol	H. sapiens	468	H. sapiens	1	1	1	0	0	0	1	0	0	0	0	1	0	1	0	0	0	1	0	0
TDG	6996	symbol	H. sapiens	6996	H. sapiens	0	0	0	0	0	0	0	0	0	0	0	0	0	0	0	1	0	0	0	0
TMEM43	79188	symbol	H. sapiens	79188	H. sapiens	1	0	0	0	0	0	0	0	0	0	0	0	0	0	0	0	0	0	0	0
SEC24D	9871	symbol	H. sapiens	9871	H. sapiens	0	0	0	0	0	0	1	0	0	0	0	0	0	0	0	0	0	0	0	0
HIPK1	204851	symbol	H. sapiens	204851	H. sapiens	0	0	0	0	0	0	1	0	0	0	0	0	0	0	0	0	0	0	0	0
WTAP	9589	symbol	H. sapiens	9589	H. sapiens	0	0	0	0	0	0	0	0	0	0	0	0	0	0	0	0	0	0	0	0
FMOD	2331	symbol	H. sapiens	2331	H. sapiens	0	0	0	0	0	0	0	0	0	0	0	0	0	0	0	0	0	0	0	0
RAB31	11031	symbol	H. sapiens	11031	H. sapiens	0	1	0	0	0	0	0	0	0	0	0	0	0	0	0	0	0	0	0	0
ETV5	2119	symbol	H. sapiens	2119	H. sapiens	0	0	0	0	0	0	0	0	0	0	0	0	0	0	0	0	0	0	0	0
NAV2	89797	symbol	H. sapiens	89797	H. sapiens	0	0	0	0	0	0	0	0	0	0	0	0	0	0	0	0	0	0	1	0
RNF217	154214	symbol	H. sapiens	154214	H. sapiens	0	0	0	0	0	0	0	0	0	0	0	0	0	0	0	0	0	0	0	0
GJA5	2702	symbol	H. sapiens	2702	H. sapiens	0	0	0	0	0	0	1	1	1	0	0	1	0	0	0	0	1	0	1	0
RELL1	768211	symbol	H. sapiens	768211	H. sapiens	0	0	0	0	0	0	0	0	0	0	0	0	0	0	0	0	0	0	0	0
ATP1B3	483	symbol	H. sapiens	483	H. sapiens	1	0	0	0	0	0	0	0	0	0	0	1	0	0	0	0	0	0	0	0
SMYD4	114826	symbol	H. sapiens	114826	H. sapiens	0	0	0	0	0	0	1	0	0	0	0	0	0	0	0	0	0	0	0	0
MSN	4478	symbol	H. sapiens	4478	H. sapiens	0	0	0	0	0	0	1	0	0	1	0	0	0	0	0	0	0	0	1	0
AP3D1	8943	symbol	H. sapiens	8943	H. sapiens	0	0	0	0	0	0	0	0	0	0	0	1	0	0	0	0	0	0	0	0
RPA1	6117	symbol	H. sapiens	6117	H. sapiens	0	0	0	0	0	0	0	0	0	0	0	0	0	1	0	0	0	0	0	0
GLRX	2745	symbol	H. sapiens	2745	H. sapiens	0	0	0	1	0	0	0	0	0	0	0	0	0	0	0	1	0	0	0	0
AKAP12	9590	symbol	H. sapiens	9590	H. sapiens	0	0	0	0	0	1	0	0	0	1	0	0	1	0	0	0	0	0	1	0
NKG7	4818	symbol	H. sapiens	4818	H. sapiens	0	0	0	0	0	1	0	0	0	0	0	0	0	0	0	0	0	0	0	0
KIAA0226	9711	gene_synonym	H. sapiens	9711	H. sapiens	0	0	0	0	0	0	0	0	0	0	0	0	0	0	0	0	0	0	0	0
EIF2AK3	9451	symbol	H. sapiens	9451	H. sapiens	1	0	0	0	0	0	0	1	0	0	0	0	0	0	0	0	1	1	0	0
CA1	759	symbol	H. sapiens	759	H. sapiens	0	0	0	0	0	0	0	0	0	0	0	0	0	0	0	0	0	0	0	0
ACTG1	71	symbol	H. sapiens	71	H. sapiens	1	0	0	0	0	1	1	1	1	1	1	0	1	0	0	0	0	0	0	0
BIRC3	330	symbol	H. sapiens	330	H. sapiens	0	0	0	0	0	1	0	0	0	0	0	0	0	0	1	0	0	0	0	0
SOD2	6648	symbol	H. sapiens	6648	H. sapiens	1	0	0	1	1	0	1	0	0	0	0	1	1	0	0	1	0	1	1	0
UBALD2	283991	symbol	H. sapiens	283991	H. sapiens	0	0	0	0	0	0	0	0	0	0	0	0	0	0	0	0	0	0	0	0
PIKFYVE	200576	symbol	H. sapiens	200576	H. sapiens	0	0	0	0	0	0	0	0	0	0	1	0	0	0	1	1	0	0	0	0
C7orf49	78996	gene_synonym	H. sapiens	78996	H. sapiens	0	0	0	0	0	0	0	0	0	0	0	0	0	0	0	0	0	0	0	0
TNIP2	79155	symbol	H. sapiens	79155	H. sapiens	0	0	0	0	0	1	0	0	0	0	0	0	0	0	0	0	0	0	0	1
TCF21	6943	symbol	H. sapiens	6943	H. sapiens	0	0	0	0	0	0	1	1	1	0	0	0	0	0	0	0	0	0	0	0
ANGPTL2	23452	symbol	H. sapiens	23452	H. sapiens	0	0	0	0	0	0	0	0	0	0	0	0	0	0	0	0	0	0	0	0
GRB10	2887	symbol	H. sapiens	2887	H. sapiens	0	1	0	0	0	0	0	0	0	0	0	0	0	0	0	0	0	0	0	0
C5AR1	728	symbol	H. sapiens	728	H. sapiens	0	0	0	0	0	0	0	0	0	0	0	1	1	1	0	0	0	0	0	1
PTPN1	5770	symbol	H. sapiens	5770	H. sapiens	1	1	0	0	1	0	0	0	0	0	0	0	0	0	0	0	0	0	0	0
GPC4	2239	symbol	H. sapiens	2239	H. sapiens	0	0	0	0	0	0	0	0	0	0	0	0	0	0	0	0	0	0	0	0
GTF2IRD1	9569	symbol	H. sapiens	9569	H. sapiens	0	0	0	0	0	0	0	0	0	0	0	0	0	1	0	0	1	0	0	0
UPP1	7378	symbol	H. sapiens	7378	H. sapiens	0	0	0	0	0	0	0	0	0	0	0	0	0	1	0	1	0	1	0	0
PITPNC1	26207	symbol	H. sapiens	26207	H. sapiens	0	0	0	0	0	0	0	0	0	0	0	0	0	0	0	0	0	0	0	0
FCGR1A	2209	symbol	H. sapiens	2209	H. sapiens	0	0	0	0	0	1	0	0	0	0	0	0	0	0	0	0	0	0	0	1
IMPDH2	3615	symbol	H. sapiens	3615	H. sapiens	0	0	0	1	0	1	0	0	0	0	0	0	0	1	0	1	0	0	0	0
MYH9	4627	symbol	H. sapiens	4627	H. sapiens	0	0	0	0	0	0	1	1	1	1	1	0	0	0	0	0	0	0	0	0
CCL3	6348	symbol	H. sapiens	6348	H. sapiens	0	0	0	0	0	1	0	0	0	0	0	1	1	0	0	0	1	0	0	1
PECAM1	5175	symbol	H. sapiens	5175	H. sapiens	0	0	0	0	0	0	0	1	0	0	0	0	1	0	1	0	0	0	0	0
AATF	26574	symbol	H. sapiens	26574	H. sapiens	0	0	0	0	0	0	0	0	0	0	0	0	0	0	0	0	0	0	0	0
STEAP1	26872	symbol	H. sapiens	26872	H. sapiens	0	0	0	1	0	0	0	0	0	0	0	1	0	0	0	0	0	0	0	0
CNN3	1266	symbol	H. sapiens	1266	H. sapiens	0	0	0	0	0	0	0	0	0	1	1	0	0	0	0	0	0	0	0	0
ADAMTS1	9510	symbol	H. sapiens	9510	H. sapiens	0	0	0	0	0	0	1	0	0	0	0	0	1	0	0	0	0	0	0	0
HMGN1	3150	symbol	H. sapiens	3150	H. sapiens	0	0	0	0	0	0	0	0	0	0	0	0	0	0	0	0	0	0	0	0
VIMP	55829	gene_synonym	H. sapiens	55829	H. sapiens	0	1	0	0	0	0	0	0	0	0	0	0	0	0	0	0	0	0	0	0
LPL	4023	symbol	H. sapiens	4023	H. sapiens	1	0	1	0	0	0	0	0	0	0	0	0	0	0	0	0	0	1	0	0
NUDT4	11163	symbol	H. sapiens	11163	H. sapiens	0	0	0	0	0	0	0	0	0	0	0	0	0	0	0	1	0	0	0	0
GNG10	2790	symbol	H. sapiens	2790	H. sapiens	1	0	0	0	0	0	0	0	0	0	0	0	0	0	0	0	0	0	0	0
EIF4A1	1973	symbol	H. sapiens	1973	H. sapiens	0	0	0	0	0	0	0	0	0	0	0	0	0	0	0	0	0	0	0	0
PUS7	54517	symbol	H. sapiens	54517	H. sapiens	0	0	0	0	0	0	0	0	0	0	0	0	0	0	0	0	0	0	0	0
LDLRAD3	143458	symbol	H. sapiens	143458	H. sapiens	0	0	0	0	0	0	0	0	0	0	0	0	0	0	0	0	0	0	0	0
ARL8A	127829	symbol	H. sapiens	127829	H. sapiens	0	0	0	0	0	0	0	0	0	0	0	0	0	0	0	0	0	0	0	0
PHC2	1912	symbol	H. sapiens	1912	H. sapiens	0	0	0	0	0	0	0	0	0	0	0	0	0	0	0	0	0	0	0	0
CDK17	5128	symbol	H. sapiens	5128	H. sapiens	0	0	0	0	0	0	0	0	0	0	0	0	0	0	0	0	0	0	0	0
ABLIM2	84448	symbol	H. sapiens	84448	H. sapiens	0	0	0	0	0	0	0	0	0	0	0	0	0	1	0	0	0	0	0	0
HIF1A	3091	symbol	H. sapiens	3091	H. sapiens	1	0	1	0	0	1	1	1	0	0	0	1	1	0	0	0	0	0	0	1
ANP32A	8125	symbol	H. sapiens	8125	H. sapiens	0	0	0	0	0	0	0	0	0	0	0	0	0	0	0	0	0	0	0	0
CDC42SE1	56882	symbol	H. sapiens	56882	H. sapiens	0	0	0	0	0	0	0	0	0	0	0	0	0	0	0	0	0	0	0	0
ENO2	2026	symbol	H. sapiens	2026	H. sapiens	1	0	1	0	0	0	0	0	0	0	0	0	0	0	1	1	0	0	0	0
MT1H	4496	symbol	H. sapiens	4496	H. sapiens	0	0	0	0	0	0	0	0	0	0	0	1	0	0	0	0	0	0	0	0
CCDC109B	55013	gene_synonym	H. sapiens	55013	H. sapiens	1	0	0	0	0	0	0	0	0	0	0	1	0	0	0	0	0	0	0	0
PLEKHA7	144100	symbol	H. sapiens	144100	H. sapiens	0	0	0	0	0	0	0	0	0	0	0	0	0	0	0	0	0	0	0	0
GCLM	2730	symbol	H. sapiens	2730	H. sapiens	1	1	0	1	0	1	0	0	0	0	0	1	0	0	0	1	0	1	1	0
EFNA1	1942	symbol	H. sapiens	1942	H. sapiens	0	0	0	0	0	0	1	1	0	0	0	0	1	0	0	0	0	0	0	0
SQRDL	58472	gene_synonym	H. sapiens	58472	H. sapiens	1	0	0	1	0	0	0	0	0	0	0	0	0	0	0	1	0	0	0	0
PPP1R18	170954	symbol	H. sapiens	170954	H. sapiens	0	0	0	0	0	0	0	0	0	0	0	0	0	0	0	0	0	0	0	0
COL12A1	1303	symbol	H. sapiens	1303	H. sapiens	0	0	0	0	0	0	1	0	0	0	0	0	0	0	0	0	0	0	0	0
ITPRIP	85450	symbol	H. sapiens	85450	H. sapiens	0	0	0	0	0	0	0	0	0	0	0	0	0	0	0	0	0	0	0	0
ENSA	2029	symbol	H. sapiens	2029	H. sapiens	0	0	0	0	0	0	0	0	0	0	0	0	0	0	0	0	0	1	0	0
B3GNT5	84002	symbol	H. sapiens	84002	H. sapiens	0	0	0	0	0	0	0	0	0	0	0	0	0	0	0	1	0	0	0	0
TRIB1	10221	symbol	H. sapiens	10221	H. sapiens	0	0	0	0	0	0	0	0	0	0	0	0	0	0	0	0	0	0	0	0
PROS1	5627	symbol	H. sapiens	5627	H. sapiens	0	0	0	0	0	0	0	0	0	0	0	0	0	0	0	0	0	0	0	0
SDAD1	55153	symbol	H. sapiens	55153	H. sapiens	0	0	0	0	0	0	0	0	0	0	0	0	0	0	0	0	0	0	0	0
KHDRBS3	10656	symbol	H. sapiens	10656	H. sapiens	0	0	0	0	0	0	0	0	0	0	0	0	0	0	0	0	0	0	0	0
IGFBP4	3487	symbol	H. sapiens	3487	H. sapiens	0	0	0	0	0	0	0	0	0	0	0	0	0	0	0	0	0	0	0	1
ZDBF2	57683	symbol	H. sapiens	57683	H. sapiens	0	0	0	0	0	0	0	0	0	0	0	0	0	0	0	0	0	0	0	0
TMED9	54732	symbol	H. sapiens	54732	H. sapiens	0	0	0	0	0	0	0	0	0	0	0	0	0	0	0	0	0	0	0	0
PPP1R3C	5507	symbol	H. sapiens	5507	H. sapiens	1	0	0	0	0	0	0	0	0	0	0	0	0	0	0	0	0	0	0	0
OLFM4	10562	symbol	H. sapiens	10562	H. sapiens	0	0	0	0	0	0	0	0	0	0	0	0	0	0	0	0	0	0	0	0
IRAK3	11213	symbol	H. sapiens	11213	H. sapiens	0	0	0	0	0	1	0	0	0	0	0	0	0	0	0	0	0	0	0	0
POLR3D	661	symbol	H. sapiens	661	H. sapiens	0	0	0	0	0	1	0	0	0	0	0	0	0	1	0	0	0	0	0	0
CSNK1E	1454	symbol	H. sapiens	1454	H. sapiens	1	0	0	0	0	0	0	0	0	0	0	0	0	0	0	0	0	0	0	0
ZNF460	10794	symbol	H. sapiens	10794	H. sapiens	0	0	0	0	0	0	0	0	0	0	0	0	0	0	0	0	0	0	0	0
DOCK4	9732	symbol	H. sapiens	9732	H. sapiens	0	0	0	0	0	0	0	0	0	0	0	0	1	0	0	0	1	0	1	0
PLSCR4	57088	symbol	H. sapiens	57088	H. sapiens	0	0	0	0	0	0	0	0	0	0	0	0	0	0	0	0	0	0	0	0
ELF3	1999	symbol	H. sapiens	1999	H. sapiens	0	0	0	0	0	0	1	0	0	0	0	0	0	1	0	0	0	0	0	1
CH25H	9023	symbol	H. sapiens	9023	H. sapiens	0	0	0	1	0	1	0	0	0	0	0	0	0	0	0	0	0	0	0	0
IL13RA1	3597	symbol	H. sapiens	3597	H. sapiens	0	0	0	0	0	1	0	0	0	0	0	0	0	0	0	0	0	0	0	0
STX11	8676	symbol	H. sapiens	8676	H. sapiens	0	0	0	0	0	0	0	0	0	0	0	0	0	0	0	0	0	0	0	0
ICA1	3382	symbol	H. sapiens	3382	H. sapiens	0	0	0	0	0	0	0	0	0	0	0	0	0	0	0	0	0	0	0	0
ARMCX6	54470	symbol	H. sapiens	54470	H. sapiens	1	0	0	0	0	0	0	0	0	0	0	0	0	0	0	0	0	0	0	0
ARFGAP3	26286	symbol	H. sapiens	26286	H. sapiens	0	0	0	0	0	0	0	0	0	0	0	0	0	0	0	0	0	0	0	0
NSF	4905	symbol	H. sapiens	4905	H. sapiens	0	0	0	0	0	0	0	0	0	0	0	0	0	0	0	0	0	0	0	0
CD177	57126	symbol	H. sapiens	57126	H. sapiens	0	0	0	0	0	1	0	0	0	0	0	0	0	0	1	0	0	0	0	0
ST6GALNAC3	256435	symbol	H. sapiens	256435	H. sapiens	0	0	0	0	0	0	0	0	0	0	0	0	0	0	0	1	0	0	0	0
CERK	64781	symbol	H. sapiens	64781	H. sapiens	0	0	0	0	0	0	0	0	0	0	0	0	0	0	0	0	0	0	0	0
XPO6	23214	symbol	H. sapiens	23214	H. sapiens	0	0	0	0	0	0	0	0	0	0	0	0	0	0	0	0	0	0	0	0
EDN1	1906	symbol	H. sapiens	1906	H. sapiens	1	1	1	0	0	1	1	1	1	0	0	1	1	1	0	0	1	0	1	0
TMEM173	340061	gene_synonym	H. sapiens	340061	H. sapiens	1	1	0	0	0	1	0	0	0	0	0	0	0	0	0	0	0	0	0	0
ST3GAL6	10402	symbol	H. sapiens	10402	H. sapiens	0	0	0	0	0	1	0	0	0	0	0	0	0	0	0	1	0	0	0	0
PTGFRN	5738	symbol	H. sapiens	5738	H. sapiens	0	0	0	0	0	0	0	0	1	0	0	0	0	0	0	0	0	0	0	0
MT1G	4495	symbol	H. sapiens	4495	H. sapiens	0	0	0	0	0	0	0	0	0	0	0	1	0	0	0	0	0	0	0	0
PAG1	55824	symbol	H. sapiens	55824	H. sapiens	0	0	0	0	0	0	0	0	0	0	0	0	0	0	1	0	0	0	0	0
OSBPL8	114882	symbol	H. sapiens	114882	H. sapiens	0	0	0	0	0	0	0	0	0	0	0	0	0	0	0	0	0	0	0	0
C11orf96	387763	symbol	H. sapiens	387763	H. sapiens	0	0	0	0	0	0	0	0	0	0	0	0	0	0	0	0	0	0	0	0
FNIP2	57600	symbol	H. sapiens	57600	H. sapiens	0	0	0	0	0	0	0	0	0	0	0	0	0	0	0	0	0	0	0	0
BCOR	54880	symbol	H. sapiens	54880	H. sapiens	0	0	0	0	0	0	1	0	0	0	0	0	0	0	0	0	0	0	0	0
DAXX	1616	symbol	H. sapiens	1616	H. sapiens	1	1	0	0	0	0	0	0	0	0	0	0	0	0	0	0	0	0	0	0
TSPAN13	27075	symbol	H. sapiens	27075	H. sapiens	0	0	0	0	0	0	0	0	0	0	0	0	0	0	0	0	0	0	0	0
BAZ1A	11177	symbol	H. sapiens	11177	H. sapiens	0	0	0	0	0	0	0	0	0	0	0	0	0	0	0	0	0	0	0	0
SRPR	6734	gene_synonym	H. sapiens	6734	H. sapiens	0	0	0	0	0	0	0	0	0	0	0	0	0	0	0	0	0	0	0	0
PROK2	60675	symbol	H. sapiens	60675	H. sapiens	0	0	0	0	0	0	0	1	0	0	0	1	0	0	0	0	1	0	0	1
MCTP2	55784	symbol	H. sapiens	55784	H. sapiens	0	0	0	0	0	0	0	0	0	0	0	0	0	0	0	0	0	0	0	0
DNAJB1	3337	symbol	H. sapiens	3337	H. sapiens	0	0	0	0	0	0	0	0	0	0	0	0	0	0	0	0	0	0	0	0
DYNLT3	6990	symbol	H. sapiens	6990	H. sapiens	0	0	0	0	0	0	0	0	0	0	0	0	0	0	0	0	0	0	0	0
CARM1	10498	symbol	H. sapiens	10498	H. sapiens	0	0	0	0	0	0	0	0	0	0	0	0	0	0	0	0	0	0	0	0
OSBPL6	114880	symbol	H. sapiens	114880	H. sapiens	0	0	1	0	0	0	0	0	0	0	0	0	0	0	0	0	0	0	0	0
SDF2L1	23753	symbol	H. sapiens	23753	H. sapiens	0	0	0	0	0	0	0	0	0	0	0	0	0	0	0	0	0	0	0	0
CCNL1	57018	symbol	H. sapiens	57018	H. sapiens	0	0	0	0	0	0	0	0	0	0	0	0	0	0	0	0	0	0	0	0
A4GALT	53947	symbol	H. sapiens	53947	H. sapiens	0	0	0	0	0	0	0	0	0	0	0	0	0	0	0	1	0	0	0	0
FADS3	3995	symbol	H. sapiens	3995	H. sapiens	0	0	1	1	0	0	0	0	0	0	0	0	0	0	0	0	0	0	0	0
C12orf49	79794	gene_synonym	H. sapiens	79794	H. sapiens	0	0	0	0	0	0	0	0	0	0	0	0	0	0	0	0	0	0	0	0
TXLNA	200081	symbol	H. sapiens	200081	H. sapiens	0	0	0	0	0	0	0	0	0	0	0	0	0	0	0	0	0	0	0	0
HYOU1	10525	symbol	H. sapiens	10525	H. sapiens	0	0	0	0	0	0	0	0	0	1	0	0	0	0	0	0	0	0	0	0
CSRP1	1465	symbol	H. sapiens	1465	H. sapiens	0	0	0	0	0	0	0	0	1	1	1	0	0	0	0	0	0	0	0	0
GPR56	9289	gene_synonym	H. sapiens	9289	H. sapiens	0	0	0	0	0	0	1	1	0	0	0	0	0	0	1	0	0	0	0	0
ALOX5	240	symbol	H. sapiens	240	H. sapiens	0	0	1	1	0	0	0	0	0	0	0	0	1	1	0	0	0	0	0	1
SPOCK1	6695	symbol	H. sapiens	6695	H. sapiens	0	0	0	0	0	0	0	0	0	0	0	0	0	0	0	0	0	0	0	0
DENND4A	10260	symbol	H. sapiens	10260	H. sapiens	0	0	0	0	0	0	0	0	0	0	0	0	0	0	0	0	0	0	0	0
AK2	204	symbol	H. sapiens	204	H. sapiens	1	0	0	0	0	0	0	0	0	0	0	0	0	1	0	1	0	0	0	0
PDE8A	5151	symbol	H. sapiens	5151	H. sapiens	0	0	0	0	0	0	0	0	0	0	0	0	0	0	0	1	0	0	0	0
ZFP36L1	677	symbol	H. sapiens	677	H. sapiens	0	1	0	0	0	1	1	1	0	0	0	0	1	0	0	0	0	0	0	0
IFT122	55764	symbol	H. sapiens	55764	H. sapiens	0	0	0	0	0	0	1	1	0	0	0	0	0	0	0	0	0	0	0	0
ELOVL5	60481	symbol	H. sapiens	60481	H. sapiens	0	0	1	0	0	0	0	0	0	0	0	0	0	1	0	1	0	0	0	0
IL15RA	3601	symbol	H. sapiens	3601	H. sapiens	0	0	0	0	0	1	0	0	0	0	0	0	0	0	0	0	0	0	0	0
YWHAH	7533	symbol	H. sapiens	7533	H. sapiens	0	1	0	0	0	0	0	0	0	0	0	0	0	0	0	0	0	0	0	0
BACE2	25825	symbol	H. sapiens	25825	H. sapiens	1	0	0	0	0	0	0	0	0	0	0	0	0	0	0	0	0	0	0	0
C4B	721	symbol	H. sapiens	721	H. sapiens	0	0	0	0	0	1	0	0	0	0	0	0	0	0	0	0	0	0	0	1
MAPKAPK2	9261	symbol	H. sapiens	9261	H. sapiens	0	0	0	0	0	1	0	0	0	0	0	0	0	0	0	0	0	0	0	1
SPRY4	81848	symbol	H. sapiens	81848	H. sapiens	0	0	0	0	0	1	0	0	0	1	0	0	0	0	0	0	0	0	0	0
ODC1	4953	symbol	H. sapiens	4953	H. sapiens	0	0	0	0	0	0	0	0	0	0	0	0	0	0	0	0	0	0	0	0
NPLOC4	55666	symbol	H. sapiens	55666	H. sapiens	0	0	0	0	0	0	0	0	0	0	0	0	0	0	0	0	0	0	0	0
YIPF1	54432	symbol	H. sapiens	54432	H. sapiens	0	0	0	0	0	0	0	0	0	0	0	0	0	0	0	0	0	0	0	0
VCAM1	7412	symbol	H. sapiens	7412	H. sapiens	0	1	0	1	0	1	1	0	1	0	0	0	0	0	0	0	0	1	0	1
PHLDB2	90102	symbol	H. sapiens	90102	H. sapiens	0	0	0	0	0	0	0	0	0	1	0	0	0	0	0	0	0	0	0	0
LRRC8B	23507	symbol	H. sapiens	23507	H. sapiens	1	0	0	0	0	0	0	0	0	0	0	0	0	0	0	0	0	0	0	0
FAM60A	58516	gene_synonym	H. sapiens	58516	H. sapiens	0	0	0	0	0	0	0	0	0	0	0	0	0	0	0	0	0	0	0	0
FLOT1	10211	symbol	H. sapiens	10211	H. sapiens	0	1	0	0	0	0	0	0	0	1	0	0	0	0	1	0	0	0	0	0
ASB12	142689	symbol	H. sapiens	142689	H. sapiens	0	0	0	0	0	0	0	0	0	0	0	0	0	0	0	0	0	0	0	0
IFITM2	10581	symbol	H. sapiens	10581	H. sapiens	0	0	0	0	0	1	0	0	0	0	0	0	0	0	0	0	0	0	0	0
IL33	90865	symbol	H. sapiens	90865	H. sapiens	0	0	0	0	0	1	0	0	0	0	0	0	0	0	0	0	0	0	0	0
CD24	100133941	symbol	H. sapiens	100133941	H. sapiens	0	1	0	0	0	0	0	0	0	0	0	1	0	0	1	0	0	0	0	0
TPM3	7170	symbol	H. sapiens	7170	H. sapiens	0	0	0	0	0	0	0	0	0	0	1	0	0	0	0	0	0	0	0	0
ARF3	377	symbol	H. sapiens	377	H. sapiens	0	0	0	0	0	0	0	0	0	0	0	0	0	0	0	0	0	0	0	0
MSMO1	6307	symbol	H. sapiens	6307	H. sapiens	0	0	1	1	0	0	0	0	0	0	0	0	0	0	0	0	0	0	0	0
NUP188	23511	symbol	H. sapiens	23511	H. sapiens	1	0	0	0	0	0	0	0	0	0	0	0	0	0	0	0	0	0	0	0
AGTRAP	57085	symbol	H. sapiens	57085	H. sapiens	0	1	0	0	0	0	0	0	0	0	0	0	0	0	0	0	0	0	1	0
GARS	2617	gene_synonym	H. sapiens	2617	H. sapiens	0	0	0	0	1	0	0	0	0	0	0	0	0	1	0	1	0	0	0	0
NFKBIZ	64332	symbol	H. sapiens	64332	H. sapiens	0	0	0	0	0	0	0	0	0	0	0	0	0	0	0	0	0	0	0	1
PTBP1	5725	symbol	H. sapiens	5725	H. sapiens	0	0	0	0	0	0	0	0	0	0	0	0	0	0	0	0	0	0	0	0
TMEM214	54867	symbol	H. sapiens	54867	H. sapiens	0	0	0	0	0	0	0	0	0	0	0	0	0	0	0	0	0	0	0	0
EIF4A2	1974	symbol	H. sapiens	1974	H. sapiens	0	0	0	0	0	0	0	0	0	0	0	0	0	0	0	0	0	0	0	0
BICD1	636	symbol	H. sapiens	636	H. sapiens	0	0	0	0	0	0	0	0	0	0	1	0	0	0	0	0	0	0	0	0
HDGFRP3	50810	gene_synonym	H. sapiens	50810	H. sapiens	0	0	0	0	0	0	0	0	0	0	0	0	0	0	0	0	0	0	0	0
PTGIR	5739	symbol	H. sapiens	5739	H. sapiens	0	0	0	0	0	0	0	0	0	0	0	1	0	0	0	0	0	0	0	1
LARP6	55323	symbol	H. sapiens	55323	H. sapiens	0	0	0	0	0	0	0	0	0	0	0	0	0	0	0	0	0	0	0	0
TRPS1	7227	symbol	H. sapiens	7227	H. sapiens	0	0	0	0	0	0	0	0	0	0	0	0	0	0	0	0	0	0	0	0
RNF10	9921	symbol	H. sapiens	9921	H. sapiens	0	0	0	0	0	0	0	0	0	0	0	0	0	0	0	0	1	0	0	0
LRRC1	55227	symbol	H. sapiens	55227	H. sapiens	0	0	0	0	0	0	0	0	0	0	0	0	0	0	0	0	0	0	0	0
GK	2710	symbol	H. sapiens	2710	H. sapiens	1	0	0	0	0	0	0	0	0	0	0	0	0	0	0	1	0	0	0	0
KIAA1430	57587	gene_synonym	H. sapiens	57587	H. sapiens	0	0	0	0	0	0	0	0	0	0	0	0	0	0	0	0	0	0	0	0
WDR43	23160	symbol	H. sapiens	23160	H. sapiens	0	0	0	0	0	0	0	0	0	0	0	0	0	0	0	0	0	0	0	0
DNAJB9	4189	symbol	H. sapiens	4189	H. sapiens	0	0	0	0	0	0	0	0	0	0	0	0	0	0	0	0	0	0	0	0
SRGN	5552	symbol	H. sapiens	5552	H. sapiens	0	0	0	0	0	0	0	0	0	0	0	0	0	0	0	0	0	0	0	0
STX2	2054	symbol	H. sapiens	2054	H. sapiens	0	0	0	0	0	0	0	0	0	0	0	0	0	0	0	0	0	0	0	0
DXO	1797	symbol	H. sapiens	1797	H. sapiens	0	0	0	0	0	0	0	0	0	0	0	0	0	0	0	0	0	0	0	0
MBD4	8930	symbol	H. sapiens	8930	H. sapiens	0	0	0	0	0	0	0	0	0	0	0	0	0	0	0	1	0	0	0	0
RCL1	10171	symbol	H. sapiens	10171	H. sapiens	0	0	0	0	0	0	0	0	0	0	0	0	0	0	0	0	0	0	0	0
SHISA5	51246	symbol	H. sapiens	51246	H. sapiens	0	0	0	0	0	0	0	0	0	0	0	0	0	0	0	0	0	0	0	0
RHOBTB2	23221	symbol	H. sapiens	23221	H. sapiens	0	0	0	0	0	0	0	0	0	0	0	0	0	0	0	0	0	0	0	0
ATP1A1	476	symbol	H. sapiens	476	H. sapiens	1	1	0	0	0	0	0	0	0	0	0	1	0	0	1	0	1	0	1	0
ANKRD1	27063	symbol	H. sapiens	27063	H. sapiens	0	0	0	0	0	1	1	0	1	0	1	0	0	0	0	0	0	1	0	0
CLEC2B	9976	symbol	H. sapiens	9976	H. sapiens	0	0	0	0	0	0	0	0	0	0	0	0	0	0	0	0	0	0	0	0
GNL3	26354	symbol	H. sapiens	26354	H. sapiens	0	0	0	0	0	0	0	0	0	0	0	0	0	0	0	0	0	0	0	0
RCN1	5954	symbol	H. sapiens	5954	H. sapiens	0	0	0	0	0	0	1	0	0	0	0	0	0	0	0	0	0	0	0	0
ASRGL1	80150	symbol	H. sapiens	80150	H. sapiens	0	0	0	0	0	0	0	0	0	0	0	0	0	0	0	0	0	0	0	0
PGM3	5238	symbol	H. sapiens	5238	H. sapiens	0	0	0	0	0	0	0	0	0	0	0	0	0	1	0	1	0	0	0	0
PDPN	10630	symbol	H. sapiens	10630	H. sapiens	0	0	0	0	0	0	1	1	0	0	0	0	1	0	1	0	1	0	0	0
WBP1L	54838	symbol	H. sapiens	54838	H. sapiens	0	0	0	0	0	1	0	0	0	0	0	0	0	0	0	0	0	0	0	0
PRPF19	27339	symbol	H. sapiens	27339	H. sapiens	0	0	0	0	0	0	0	0	0	0	0	0	0	0	0	0	0	0	0	0
GNL2	29889	symbol	H. sapiens	29889	H. sapiens	0	0	0	0	0	0	0	0	0	0	0	0	0	0	0	0	0	0	0	0
TKT	7086	symbol	H. sapiens	7086	H. sapiens	1	0	0	0	0	0	0	0	0	0	0	0	0	0	0	1	0	0	0	0
EVA1C	59271	symbol	H. sapiens	59271	H. sapiens	0	0	0	0	0	0	0	0	0	0	0	0	0	0	0	0	0	0	0	0
MXD1	4084	symbol	H. sapiens	4084	H. sapiens	0	0	0	0	0	0	0	0	0	0	0	0	0	0	0	0	0	0	0	0
RRM2B	50484	symbol	H. sapiens	50484	H. sapiens	0	0	0	1	0	0	0	0	0	0	0	0	0	1	0	1	0	0	0	0
YIPF2	78992	symbol	H. sapiens	78992	H. sapiens	0	0	0	0	0	0	0	0	0	0	0	0	0	0	0	0	0	0	0	0
SLC25A27	9481	symbol	H. sapiens	9481	H. sapiens	1	0	0	0	0	0	0	0	0	0	0	0	0	0	0	0	0	0	0	0
ATXN7	6314	symbol	H. sapiens	6314	H. sapiens	0	0	0	0	0	0	0	0	0	0	0	0	0	0	0	0	0	0	0	0
METTL1	4234	symbol	H. sapiens	4234	H. sapiens	0	0	0	0	0	0	0	0	0	0	0	0	0	0	0	0	0	0	0	0
ADSS	159	gene_synonym	H. sapiens	159	H. sapiens	0	0	0	0	0	0	0	0	0	0	0	0	0	1	0	1	0	0	0	0
PPP3CA	5530	symbol	H. sapiens	5530	H. sapiens	1	0	0	0	0	0	0	0	1	0	1	1	1	0	0	0	1	0	0	0
INSR	3643	symbol	H. sapiens	3643	H. sapiens	1	1	0	0	0	0	1	0	0	0	0	0	1	0	1	0	0	0	1	0
PANX1	24145	symbol	H. sapiens	24145	H. sapiens	0	0	0	0	0	0	0	0	0	0	0	0	0	0	0	0	0	0	0	0
ATP11A	23250	symbol	H. sapiens	23250	H. sapiens	1	0	0	0	0	0	1	0	0	0	0	0	0	0	0	0	0	0	0	0
DENND2C	163259	symbol	H. sapiens	163259	H. sapiens	0	0	0	0	0	0	0	0	0	0	0	0	0	0	0	0	0	0	0	0
SLC25A39	51629	symbol	H. sapiens	51629	H. sapiens	1	0	0	0	0	0	0	0	0	0	0	0	0	1	0	0	0	0	0	0
PAPSS2	9060	symbol	H. sapiens	9060	H. sapiens	0	0	0	0	0	0	0	0	0	0	0	0	0	1	0	1	0	0	0	0
KXD1	79036	symbol	H. sapiens	79036	H. sapiens	0	0	0	0	0	0	0	0	0	0	0	0	0	0	0	0	0	0	0	0
TWF1	5756	symbol	H. sapiens	5756	H. sapiens	0	0	0	0	0	0	0	0	0	1	1	0	0	0	0	0	1	0	1	0
TOM1	10043	symbol	H. sapiens	10043	H. sapiens	0	0	0	0	0	0	0	0	0	0	0	0	0	0	0	0	0	0	0	0
DLL4	54567	symbol	H. sapiens	54567	H. sapiens	0	0	0	0	0	0	1	1	1	0	0	0	1	0	0	0	0	0	1	0
IFT57	55081	symbol	H. sapiens	55081	H. sapiens	1	0	0	0	0	0	1	1	0	0	0	0	1	0	0	0	0	0	0	0
DAP	1611	symbol	H. sapiens	1611	H. sapiens	0	0	0	0	0	0	0	0	0	0	0	0	0	0	0	0	0	1	0	0
SUCO	51430	symbol	H. sapiens	51430	H. sapiens	0	0	0	0	0	0	0	0	0	0	0	0	0	0	0	0	0	0	0	0
NME1	4830	symbol	H. sapiens	4830	H. sapiens	0	0	0	0	0	0	0	0	0	0	0	0	1	1	0	1	0	0	0	0
RALGAPA2	57186	symbol	H. sapiens	57186	H. sapiens	0	0	0	0	0	0	0	0	0	0	0	0	0	0	0	0	0	0	0	0
SLC45A4	57210	symbol	H. sapiens	57210	H. sapiens	0	0	0	0	0	0	0	0	0	0	0	0	0	0	0	0	0	0	0	0
FAM160B2	64760	gene_synonym	H. sapiens	64760	H. sapiens	0	0	0	0	0	0	0	0	0	0	0	0	0	0	0	0	0	0	0	0
SLC9C1	285335	symbol	H. sapiens	285335	H. sapiens	0	0	0	0	0	0	0	0	0	0	0	1	0	0	0	0	0	0	0	0
TPM4	7171	symbol	H. sapiens	7171	H. sapiens	0	0	0	0	0	0	0	0	0	1	1	0	0	0	0	0	0	0	0	0
R3HDM2	22864	symbol	H. sapiens	22864	H. sapiens	0	0	0	0	0	0	0	0	0	0	0	0	0	0	0	0	0	0	0	0
SGMS2	166929	symbol	H. sapiens	166929	H. sapiens	0	0	0	0	0	0	0	0	0	0	0	0	0	0	0	1	0	0	0	0
UCK2	7371	symbol	H. sapiens	7371	H. sapiens	0	0	0	0	0	0	0	0	0	0	0	0	0	1	0	1	0	0	0	0
HNRNPF	3185	symbol	H. sapiens	3185	H. sapiens	0	0	0	0	0	0	0	0	0	0	0	0	0	0	0	0	0	0	0	0
ARG1	383	symbol	H. sapiens	383	H. sapiens	1	1	0	0	0	1	0	0	0	0	0	0	1	0	0	0	0	1	0	0
CNTNAP1	8506	symbol	H. sapiens	8506	H. sapiens	1	0	0	0	0	0	0	0	1	0	1	0	0	0	0	0	0	0	0	0
TMEM39A	55254	symbol	H. sapiens	55254	H. sapiens	0	0	0	0	0	0	0	0	0	0	0	0	0	0	0	0	0	0	0	0
HSPB6	126393	symbol	H. sapiens	126393	H. sapiens	0	0	0	0	0	0	0	0	0	0	0	0	0	0	0	0	0	0	0	0
SIRPA	140885	symbol	H. sapiens	140885	H. sapiens	0	0	0	0	0	1	0	0	0	0	0	0	0	0	0	0	0	0	0	0
GTF2E2	2961	symbol	H. sapiens	2961	H. sapiens	0	0	0	0	0	0	0	0	0	0	0	0	0	1	0	0	0	0	0	0
SEC61A1	29927	symbol	H. sapiens	29927	H. sapiens	0	0	0	0	0	0	0	0	0	0	0	0	0	0	0	0	0	0	0	0
AKAP6	9472	symbol	H. sapiens	9472	H. sapiens	1	1	0	0	0	1	0	0	0	0	0	1	0	0	1	0	1	0	0	0
GFPT2	9945	symbol	H. sapiens	9945	H. sapiens	1	0	0	0	0	1	0	0	0	0	0	0	0	1	0	1	0	0	0	0
ITGB3	3690	symbol	H. sapiens	3690	H. sapiens	0	0	0	0	0	0	1	1	0	1	0	0	1	0	0	0	0	0	0	0
SSRP1	6749	symbol	H. sapiens	6749	H. sapiens	0	0	0	0	0	0	0	0	0	0	0	0	0	0	0	0	0	0	0	0
ZCCHC2	54877	symbol	H. sapiens	54877	H. sapiens	0	0	0	0	0	0	0	0	0	0	0	0	0	0	0	0	0	0	0	0
ZNF841	284371	symbol	H. sapiens	284371	H. sapiens	0	0	0	0	0	0	0	0	0	0	0	0	0	0	0	0	0	0	0	0
HIAT1	64645	gene_synonym	H. sapiens	64645	H. sapiens	0	0	0	0	0	0	0	0	0	0	0	0	0	0	0	0	0	0	0	0
CSNK1D	1453	symbol	H. sapiens	1453	H. sapiens	0	0	0	0	0	0	0	0	0	0	1	0	0	0	0	0	0	0	0	0
IL3RA	3563	symbol	H. sapiens	3563	H. sapiens	0	0	0	0	0	1	0	0	0	0	0	0	0	0	0	0	0	0	0	0
C16orf45	89927	gene_synonym	H. sapiens	89927	H. sapiens	0	0	0	0	0	0	0	0	0	0	0	0	0	0	0	0	0	0	0	0
EIF4H	7458	symbol	H. sapiens	7458	H. sapiens	0	0	0	0	0	0	0	0	0	0	0	0	0	0	0	0	0	0	0	0
ST6GALNAC6	30815	symbol	H. sapiens	30815	H. sapiens	0	0	0	0	0	0	0	0	0	0	0	0	0	0	0	1	0	0	0	0
PLVAP	83483	symbol	H. sapiens	83483	H. sapiens	0	0	0	0	0	1	0	0	0	0	0	0	1	0	1	0	0	0	1	0
WDR3	10885	symbol	H. sapiens	10885	H. sapiens	0	0	0	0	0	0	0	0	0	0	0	0	0	0	0	0	0	0	0	0
IKBIP	121457	symbol	H. sapiens	121457	H. sapiens	0	0	0	0	0	0	0	0	0	0	0	0	0	0	0	0	0	0	0	0
GNB2	2783	symbol	H. sapiens	2783	H. sapiens	1	0	0	0	0	0	0	0	0	1	0	0	0	0	0	0	0	0	0	0
KLHL2	11275	symbol	H. sapiens	11275	H. sapiens	0	0	0	0	0	0	0	0	0	0	0	0	0	0	0	0	0	0	0	0
FTL	2512	symbol	H. sapiens	2512	H. sapiens	0	0	0	0	0	0	0	0	0	0	0	1	0	0	0	0	0	0	0	0
FKBP11	51303	symbol	H. sapiens	51303	H. sapiens	0	0	0	0	0	0	0	0	0	0	0	0	0	0	0	0	0	0	0	0
PMM2	5373	symbol	H. sapiens	5373	H. sapiens	0	0	0	0	0	0	0	0	0	0	0	0	0	1	0	1	0	0	0	0
USP22	23326	symbol	H. sapiens	23326	H. sapiens	0	0	0	0	0	0	1	0	0	0	0	0	0	0	0	0	0	0	0	0
GJA9	81025	symbol	H. sapiens	81025	H. sapiens	0	0	0	0	0	0	0	0	0	0	0	0	0	0	0	0	0	0	0	0
STK3	6788	symbol	H. sapiens	6788	H. sapiens	0	0	0	0	0	0	1	1	0	0	0	0	0	0	0	0	0	0	0	0
TAF10	6881	symbol	H. sapiens	6881	H. sapiens	0	0	0	0	0	0	0	0	0	0	0	0	0	1	0	0	0	0	0	0
NUDCD1	84955	symbol	H. sapiens	84955	H. sapiens	0	0	0	0	0	0	0	0	0	0	0	0	0	0	0	0	0	0	0	0
CTNNB1	1499	symbol	H. sapiens	1499	H. sapiens	1	1	0	0	0	0	1	1	1	1	1	0	1	0	1	0	0	0	0	0
BZW1	9689	symbol	H. sapiens	9689	H. sapiens	0	0	0	0	0	0	0	0	0	0	0	0	0	0	0	0	0	0	0	0
KSR1	8844	symbol	H. sapiens	8844	H. sapiens	0	0	0	0	0	0	0	0	0	0	0	0	0	0	0	0	0	0	0	0
HIRA	7290	symbol	H. sapiens	7290	H. sapiens	0	0	0	0	0	0	1	0	1	0	0	0	0	1	0	0	0	0	0	0
RAI14	26064	symbol	H. sapiens	26064	H. sapiens	0	0	0	0	0	0	0	0	0	0	0	0	0	0	0	0	0	0	0	0
ZFC3H1	196441	symbol	H. sapiens	196441	H. sapiens	0	0	0	0	0	0	0	0	0	0	0	0	0	0	0	0	0	0	0	0
INTS10	55174	symbol	H. sapiens	55174	H. sapiens	0	0	0	0	0	0	0	0	0	0	0	0	0	0	0	0	0	0	0	0
PDE1A	5136	symbol	H. sapiens	5136	H. sapiens	0	0	0	0	0	0	0	0	0	0	0	0	0	0	0	0	0	0	0	0
FBXW5	54461	symbol	H. sapiens	54461	H. sapiens	0	0	0	0	0	0	0	0	0	0	0	0	0	0	0	0	0	0	0	0
ARHGAP42	143872	symbol	H. sapiens	143872	H. sapiens	0	0	0	0	0	0	0	0	0	0	0	0	0	0	0	0	1	0	1	0
OTULIN	90268	symbol	H. sapiens	90268	H. sapiens	0	0	0	0	0	1	0	1	0	0	0	0	0	0	0	0	0	0	0	0
NRSN2	80023	symbol	H. sapiens	80023	H. sapiens	0	0	0	0	0	0	0	0	0	0	0	0	0	0	0	0	0	0	0	0
C15orf39	56905	symbol	H. sapiens	56905	H. sapiens	0	0	0	0	0	0	0	0	0	0	0	0	0	0	0	0	0	0	0	0
RIC3	79608	symbol	H. sapiens	79608	H. sapiens	0	0	0	0	0	0	0	0	0	0	0	1	0	0	0	0	0	0	0	0
PABPC1	26986	symbol	H. sapiens	26986	H. sapiens	0	0	0	0	0	0	0	0	0	1	0	0	0	0	0	0	0	0	0	0
TMEM179B	374395	symbol	H. sapiens	374395	H. sapiens	0	0	0	0	0	0	0	0	0	0	0	0	0	0	0	0	0	0	0	0
GPR3	2827	symbol	H. sapiens	2827	H. sapiens	0	0	0	0	0	0	0	0	0	0	0	1	0	0	0	0	0	0	0	0
AEBP1	165	symbol	H. sapiens	165	H. sapiens	0	0	0	0	0	0	0	0	0	0	0	0	0	0	0	0	0	0	0	0
XBP1	7494	symbol	H. sapiens	7494	H. sapiens	1	1	1	0	0	1	0	1	1	0	0	1	1	1	0	0	0	1	0	0
TXNRD1	7296	symbol	H. sapiens	7296	H. sapiens	0	0	0	1	0	0	1	0	0	0	0	0	0	0	0	0	0	0	0	0
SERINC2	347735	symbol	H. sapiens	347735	H. sapiens	0	0	0	0	0	0	0	0	0	0	0	0	0	0	0	0	0	0	0	0
RFFL	117584	symbol	H. sapiens	117584	H. sapiens	0	0	0	0	0	0	0	0	0	0	0	0	0	0	0	0	0	0	0	0
ZYX	7791	symbol	H. sapiens	7791	H. sapiens	0	0	0	0	0	1	0	0	0	1	1	0	0	0	0	0	0	0	0	0
MARCO	8685	symbol	H. sapiens	8685	H. sapiens	0	0	0	0	0	1	0	0	0	0	0	0	0	0	0	0	0	0	0	0
PRR13	54458	symbol	H. sapiens	54458	H. sapiens	0	0	0	0	0	0	0	0	0	0	0	0	0	0	0	0	0	0	0	0
HDAC7	51564	symbol	H. sapiens	51564	H. sapiens	0	0	0	0	0	0	0	1	0	0	0	0	1	0	0	0	0	0	0	0
PTMA	5757	symbol	H. sapiens	5757	H. sapiens	0	0	0	0	0	0	0	0	0	0	0	0	0	1	0	0	0	0	0	0
RBBP8	5932	symbol	H. sapiens	5932	H. sapiens	0	0	0	0	0	0	1	0	0	0	0	0	0	0	0	0	0	0	0	0
NOP58	51602	symbol	H. sapiens	51602	H. sapiens	0	0	0	0	0	0	0	0	0	0	0	0	0	0	0	0	0	0	0	0
EFHD2	79180	symbol	H. sapiens	79180	H. sapiens	0	0	0	0	0	0	0	0	0	0	0	0	0	0	1	0	0	0	0	0
SLA	6503	symbol	H. sapiens	6503	H. sapiens	0	0	0	0	0	1	0	0	0	1	0	0	0	0	0	0	0	0	0	0
MAD2L2	10459	symbol	H. sapiens	10459	H. sapiens	0	0	0	0	0	0	0	0	0	0	0	0	0	1	0	0	0	0	0	0
ZNF267	10308	symbol	H. sapiens	10308	H. sapiens	0	0	0	0	0	0	0	0	0	0	0	0	0	0	0	0	0	0	0	0
NABP2	79035	symbol	H. sapiens	79035	H. sapiens	0	0	0	0	0	0	0	0	0	0	0	0	0	0	0	0	0	0	0	0
B4GALNT3	283358	symbol	H. sapiens	283358	H. sapiens	0	0	0	0	0	0	0	0	0	0	0	0	0	0	0	0	0	0	0	0
C8orf33	65265	symbol	H. sapiens	65265	H. sapiens	0	0	0	0	0	0	0	0	0	0	0	0	0	0	0	0	0	0	0	0
TMF1	7110	symbol	H. sapiens	7110	H. sapiens	0	1	0	0	0	0	0	0	0	0	1	0	0	0	0	0	0	0	0	0
ADAM10	102	symbol	H. sapiens	102	H. sapiens	1	0	0	0	0	1	1	0	0	1	0	0	1	0	0	0	0	0	0	0
VGLL3	389136	symbol	H. sapiens	389136	H. sapiens	0	0	0	0	0	0	0	0	0	0	0	0	0	0	0	0	0	0	0	0
CLIC2	1193	symbol	H. sapiens	1193	H. sapiens	1	0	0	1	0	0	0	0	0	0	0	0	0	0	0	1	1	0	0	0
DDX27	55661	symbol	H. sapiens	55661	H. sapiens	0	0	0	0	0	0	0	0	0	0	0	0	0	0	0	0	0	0	0	0
ASAP1	50807	symbol	H. sapiens	50807	H. sapiens	0	0	0	0	0	0	0	0	0	0	0	0	0	0	0	0	0	0	0	0
MIF	4282	symbol	H. sapiens	4282	H. sapiens	0	0	1	0	0	1	0	0	0	0	0	0	0	0	0	0	0	0	0	1
RHBDL2	54933	symbol	H. sapiens	54933	H. sapiens	0	0	0	0	0	0	0	0	0	0	0	0	0	0	0	0	0	0	0	0
CHD1	1105	symbol	H. sapiens	1105	H. sapiens	0	0	0	0	0	0	0	0	0	0	0	0	0	0	0	0	0	0	0	0
RPLP0	6175	symbol	H. sapiens	6175	H. sapiens	0	0	0	0	0	0	0	0	0	1	1	0	0	0	0	0	0	0	0	0
HM13	81502	symbol	H. sapiens	81502	H. sapiens	0	0	0	0	0	0	1	0	0	0	0	0	0	0	0	0	0	0	0	0
TM4SF1	4071	symbol	H. sapiens	4071	H. sapiens	0	0	0	0	0	0	1	0	0	0	0	0	0	0	0	0	0	0	0	0
SNRK	54861	symbol	H. sapiens	54861	H. sapiens	0	0	0	0	0	0	0	0	0	0	0	0	0	0	0	0	0	0	0	0
SLC3A2	6520	symbol	H. sapiens	6520	H. sapiens	0	0	0	0	0	0	0	0	0	0	0	0	0	0	0	0	0	0	0	0
TRIM63	84676	symbol	H. sapiens	84676	H. sapiens	0	1	0	0	0	1	0	0	0	0	1	0	0	0	0	0	1	0	0	0
ERCC6L2	375748	symbol	H. sapiens	375748	H. sapiens	0	0	0	0	0	0	0	0	0	0	0	0	0	0	0	0	0	0	0	0
RHOC	389	symbol	H. sapiens	389	H. sapiens	0	0	0	0	0	0	1	0	0	0	0	0	1	0	0	0	0	0	0	0
ZNF326	284695	symbol	H. sapiens	284695	H. sapiens	0	0	0	0	0	0	0	0	0	0	0	0	0	0	0	0	0	0	0	0
SLC43A2	124935	symbol	H. sapiens	124935	H. sapiens	0	0	0	0	0	0	0	0	0	0	0	0	0	0	0	0	0	0	0	0
LMBR1L	55716	symbol	H. sapiens	55716	H. sapiens	0	0	0	0	0	0	0	0	0	0	0	0	0	0	0	0	0	0	0	0
IRX3	79191	symbol	H. sapiens	79191	H. sapiens	0	0	0	0	0	0	1	1	1	0	0	0	0	0	0	0	0	0	0	0
LYN	4067	symbol	H. sapiens	4067	H. sapiens	1	1	0	0	0	1	0	0	0	0	0	0	1	0	1	0	0	1	0	1
VIPR2	7434	symbol	H. sapiens	7434	H. sapiens	0	0	0	0	0	0	0	0	0	0	0	0	0	0	0	0	0	0	0	0
SLC43A3	29015	symbol	H. sapiens	29015	H. sapiens	0	0	0	0	0	0	0	0	0	0	0	0	0	0	0	0	0	0	0	0
DLG1	1739	symbol	H. sapiens	1739	H. sapiens	0	0	0	0	0	0	1	1	1	0	0	0	1	0	1	1	1	0	1	0
ALPK1	80216	symbol	H. sapiens	80216	H. sapiens	0	0	0	0	0	1	0	0	0	0	0	0	0	0	0	0	0	0	0	0
LY6E	4061	symbol	H. sapiens	4061	H. sapiens	0	1	0	0	0	0	1	0	1	0	0	0	0	0	0	0	0	0	0	0
CDR2	1039	symbol	H. sapiens	1039	H. sapiens	0	0	0	0	0	0	0	0	0	0	0	0	0	0	0	0	0	0	0	0
PHF5A	84844	symbol	H. sapiens	84844	H. sapiens	0	0	0	0	0	0	0	0	0	0	0	0	0	0	0	0	0	0	0	0
UBE2J1	51465	symbol	H. sapiens	51465	H. sapiens	1	0	0	0	0	0	0	0	0	0	0	0	0	0	0	1	0	0	0	0
SMG1	23049	symbol	H. sapiens	23049	H. sapiens	0	0	0	0	0	0	0	0	0	0	0	0	0	0	0	1	0	0	0	0
QPCT	25797	symbol	H. sapiens	25797	H. sapiens	0	0	0	0	0	0	0	0	0	0	0	0	0	0	0	0	0	0	0	0
SLC9B2	133308	symbol	H. sapiens	133308	H. sapiens	1	0	0	0	0	0	0	0	0	0	0	0	0	0	0	0	0	0	0	0
STIM1	6786	symbol	H. sapiens	6786	H. sapiens	0	0	0	0	0	0	0	0	0	0	0	1	0	0	1	0	0	0	0	0
TTC4	7268	symbol	H. sapiens	7268	H. sapiens	0	0	0	0	0	1	0	0	0	0	0	0	0	0	0	0	0	0	0	0
AGO2	27161	symbol	H. sapiens	27161	H. sapiens	0	0	0	0	0	0	0	0	0	0	0	0	1	0	0	0	0	0	0	0
KLF10	7071	symbol	H. sapiens	7071	H. sapiens	0	0	0	0	0	0	0	0	0	0	0	0	0	0	0	0	0	1	0	0
RAMP1	10267	symbol	H. sapiens	10267	H. sapiens	0	1	0	0	0	0	0	1	0	0	0	0	0	0	0	0	0	0	0	0
MBD1	4152	symbol	H. sapiens	4152	H. sapiens	0	0	0	0	0	0	0	0	0	0	0	0	0	1	0	0	0	0	0	0
MINPP1	9562	symbol	H. sapiens	9562	H. sapiens	0	0	0	0	0	0	0	0	0	0	0	0	0	0	0	0	0	0	0	0
PLXNB2	23654	symbol	H. sapiens	23654	H. sapiens	0	0	0	0	0	0	1	1	0	0	0	0	0	0	0	0	0	0	0	0
SEC24A	10802	symbol	H. sapiens	10802	H. sapiens	0	0	0	0	0	0	0	0	0	0	0	0	0	0	0	0	0	0	0	0
ATN1	1822	symbol	H. sapiens	1822	H. sapiens	0	0	0	0	0	0	0	0	0	0	0	0	0	0	0	0	0	0	0	0
RNF24	11237	symbol	H. sapiens	11237	H. sapiens	0	0	0	0	0	0	0	0	0	0	0	0	0	0	0	0	0	0	0	0
CFH	3075	symbol	H. sapiens	3075	H. sapiens	0	0	0	0	0	1	0	0	0	0	0	0	0	0	0	0	0	0	0	0
NFKB2	4791	symbol	H. sapiens	4791	H. sapiens	0	0	0	0	0	0	0	0	0	0	0	0	0	0	0	0	0	0	0	0
TMEM136	219902	gene_synonym	H. sapiens	219902	H. sapiens	0	0	0	0	0	0	0	0	0	0	0	0	0	0	0	0	0	0	0	0
SH3GLB2	56904	symbol	H. sapiens	56904	H. sapiens	0	0	0	0	0	0	0	0	0	0	0	0	0	0	0	0	0	0	0	0
SMC5	23137	symbol	H. sapiens	23137	H. sapiens	0	0	0	0	0	0	0	0	0	0	0	0	0	0	0	0	0	0	0	0
ABHD5	51099	symbol	H. sapiens	51099	H. sapiens	0	0	1	0	0	0	0	0	0	0	0	0	0	0	0	1	0	0	0	0
CLIC1	1192	symbol	H. sapiens	1192	H. sapiens	1	0	0	0	0	0	0	0	0	0	0	0	0	0	0	1	0	0	0	0
CBFB	865	symbol	H. sapiens	865	H. sapiens	0	0	0	0	0	0	0	0	0	0	0	0	0	1	0	0	0	0	0	0
RRBP1	6238	symbol	H. sapiens	6238	H. sapiens	0	0	0	0	0	0	0	0	0	0	0	0	0	0	0	0	0	0	0	0
KIAA1715	80856	gene_synonym	H. sapiens	80856	H. sapiens	0	0	0	0	0	0	1	0	0	0	0	0	0	0	0	0	0	0	0	0
TIGD7	91151	symbol	H. sapiens	91151	H. sapiens	0	0	0	0	0	0	0	0	0	0	0	0	0	0	0	0	0	0	0	0
SMAP2	64744	symbol	H. sapiens	64744	H. sapiens	0	0	0	0	0	0	0	0	0	0	0	0	0	0	0	0	0	0	0	0
BTAF1	9044	symbol	H. sapiens	9044	H. sapiens	0	0	0	0	0	0	0	0	0	0	0	0	0	0	0	0	0	0	0	0
SLCO4A1	28231	symbol	H. sapiens	28231	H. sapiens	0	0	0	0	0	0	0	0	0	0	0	0	0	0	0	0	0	0	0	0
NUCB1	4924	symbol	H. sapiens	4924	H. sapiens	0	0	0	0	0	0	0	0	0	0	0	0	0	0	0	0	0	0	0	0
ARHGDIA	396	symbol	H. sapiens	396	H. sapiens	0	0	0	0	0	0	0	0	0	0	0	0	0	0	0	0	0	0	0	0
GBP2	2634	symbol	H. sapiens	2634	H. sapiens	0	0	0	0	0	1	0	0	0	0	0	0	0	0	0	0	0	0	0	0
GLI3	2737	symbol	H. sapiens	2737	H. sapiens	0	1	0	0	0	0	1	1	0	0	0	0	0	0	0	0	0	0	0	0
FAM57A	79850	gene_synonym	H. sapiens	79850	H. sapiens	0	0	0	0	0	0	0	0	0	0	0	0	0	0	0	0	0	0	0	0
LRP10	26020	symbol	H. sapiens	26020	H. sapiens	0	0	0	0	0	0	0	0	0	0	0	0	0	0	0	0	0	0	0	0
PPARD	5467	symbol	H. sapiens	5467	H. sapiens	1	1	1	0	0	0	1	0	0	0	0	0	1	0	0	1	0	1	1	0
PVR	5817	symbol	H. sapiens	5817	H. sapiens	0	0	0	0	0	0	0	0	0	1	0	0	0	0	0	0	0	0	0	0
KIFAP3	22920	symbol	H. sapiens	22920	H. sapiens	0	0	0	0	0	0	0	0	0	0	0	0	0	0	0	0	0	0	0	0
PGM1	5236	symbol	H. sapiens	5236	H. sapiens	1	0	1	0	0	0	0	0	0	0	0	0	0	0	0	1	0	0	0	0
NOS3	4846	symbol	H. sapiens	4846	H. sapiens	1	1	0	1	0	0	1	1	0	0	0	0	1	0	1	0	1	0	1	0
FAM127C	441518	gene_synonym	H. sapiens	441518	H. sapiens	0	0	0	0	0	0	0	0	0	0	0	0	0	0	0	0	0	0	0	0
DDIT3	1649	symbol	H. sapiens	1649	H. sapiens	1	0	0	0	0	0	1	1	0	0	0	1	0	0	0	0	0	1	0	0
MCTP1	79772	symbol	H. sapiens	79772	H. sapiens	0	0	0	0	0	0	0	0	0	0	0	0	0	0	0	0	0	0	0	0
MEDAG	84935	symbol	H. sapiens	84935	H. sapiens	0	0	0	0	0	0	0	0	0	0	0	0	0	0	0	0	0	0	0	0
ZNF436	80818	symbol	H. sapiens	80818	H. sapiens	0	0	0	0	0	0	0	0	0	0	0	0	0	0	0	0	0	0	0	0
NR1H2	7376	symbol	H. sapiens	7376	H. sapiens	0	0	0	0	0	0	0	0	0	0	0	0	0	0	0	0	1	1	0	0
C1orf21	81563	symbol	H. sapiens	81563	H. sapiens	0	0	0	0	0	0	0	0	0	0	0	0	0	0	0	0	0	0	0	0
DDX60L	91351	symbol	H. sapiens	91351	H. sapiens	0	0	0	0	0	0	0	0	0	0	0	0	0	0	0	0	0	0	0	0
MNDA	4332	symbol	H. sapiens	4332	H. sapiens	0	0	0	0	0	1	0	0	0	0	0	0	0	0	0	0	0	0	0	0
FNDC3B	64778	symbol	H. sapiens	64778	H. sapiens	0	0	0	0	0	0	0	0	0	0	0	0	0	0	0	0	0	0	0	0
LYAR	55646	symbol	H. sapiens	55646	H. sapiens	0	0	0	0	0	1	0	0	0	0	0	0	0	0	0	0	0	0	0	0
RUSC2	9853	symbol	H. sapiens	9853	H. sapiens	0	0	0	0	0	0	0	0	0	0	0	0	0	0	0	0	0	0	0	0
RPS19BP1	91582	symbol	H. sapiens	91582	H. sapiens	0	0	0	0	0	0	0	0	0	0	0	0	0	0	0	0	0	0	0	0
BASP1	10409	symbol	H. sapiens	10409	H. sapiens	0	0	0	0	0	0	1	0	1	0	0	0	0	0	0	0	0	0	0	0
TCF25	22980	symbol	H. sapiens	22980	H. sapiens	0	0	0	0	0	0	1	0	0	0	0	0	0	0	0	0	0	0	0	0
NDRG1	10397	symbol	H. sapiens	10397	H. sapiens	0	0	0	0	0	0	0	0	0	0	0	0	0	0	0	0	0	0	0	0
PRSS23	11098	symbol	H. sapiens	11098	H. sapiens	0	0	0	0	0	0	0	0	0	0	0	0	0	0	0	0	0	0	0	0
FHL3	2275	symbol	H. sapiens	2275	H. sapiens	0	0	0	0	0	0	0	0	1	1	1	0	0	0	0	0	0	0	0	0
APOC1	341	symbol	H. sapiens	341	H. sapiens	0	0	0	0	0	0	0	0	0	0	0	0	0	0	0	0	0	0	0	0
XPO5	57510	symbol	H. sapiens	57510	H. sapiens	0	0	0	0	0	0	0	0	0	0	0	0	0	0	0	0	0	0	0	0
ARHGAP23	57636	symbol	H. sapiens	57636	H. sapiens	0	0	0	0	0	0	0	0	0	0	0	0	0	0	0	0	0	0	0	0
TEAD4	7004	symbol	H. sapiens	7004	H. sapiens	0	0	0	0	0	0	1	0	1	0	0	0	0	1	0	0	0	0	0	0
DYNC1I2	1781	symbol	H. sapiens	1781	H. sapiens	0	0	0	0	0	0	0	0	0	0	0	0	0	0	0	0	0	0	0	0
TMBIM1	64114	symbol	H. sapiens	64114	H. sapiens	0	0	0	0	0	0	0	0	0	0	0	0	0	0	0	0	0	0	0	0
RRAGC	64121	symbol	H. sapiens	64121	H. sapiens	0	1	0	0	0	0	0	0	0	0	0	0	0	1	0	0	0	1	0	0
ATP11C	286410	symbol	H. sapiens	286410	H. sapiens	1	0	0	0	0	0	0	0	0	0	0	0	0	0	0	0	0	0	0	0
CDC14B	8555	symbol	H. sapiens	8555	H. sapiens	0	0	0	0	0	0	0	0	0	0	0	0	0	0	0	0	0	0	0	0
ACTR3	10096	symbol	H. sapiens	10096	H. sapiens	0	0	0	0	0	1	0	0	0	1	0	0	0	0	0	0	0	0	0	0
GXYLT2	727936	symbol	H. sapiens	727936	H. sapiens	0	0	0	0	0	0	0	0	0	0	0	0	0	0	0	1	0	0	0	0
KCTD2	23510	symbol	H. sapiens	23510	H. sapiens	0	0	0	0	0	0	0	0	0	0	0	0	0	0	0	0	0	0	0	0
DDB1	1642	symbol	H. sapiens	1642	H. sapiens	0	0	0	0	0	0	0	0	0	0	0	0	0	0	0	0	0	0	0	0
SLC30A7	148867	symbol	H. sapiens	148867	H. sapiens	0	0	0	0	0	0	0	0	0	0	0	1	0	0	0	0	0	0	0	0
YEATS2	55689	symbol	H. sapiens	55689	H. sapiens	0	0	0	0	0	0	0	0	0	0	0	0	0	0	0	0	0	0	0	0
RAB35	11021	symbol	H. sapiens	11021	H. sapiens	0	0	0	0	0	0	0	0	0	0	0	0	0	0	0	0	0	0	0	0
TRIM22	10346	symbol	H. sapiens	10346	H. sapiens	0	0	0	0	0	1	0	0	0	0	0	0	0	0	0	0	0	0	0	0
NOP14	8602	symbol	H. sapiens	8602	H. sapiens	0	0	0	0	0	0	0	0	0	0	0	0	0	0	0	0	0	0	0	0
RAB20	55647	symbol	H. sapiens	55647	H. sapiens	0	0	0	0	0	1	0	0	0	0	0	1	0	0	0	0	0	0	0	0
CHST11	50515	symbol	H. sapiens	50515	H. sapiens	0	0	0	0	0	0	1	0	0	0	0	0	0	0	0	1	0	0	0	0
SVIP	258010	symbol	H. sapiens	258010	H. sapiens	0	0	0	0	0	0	0	0	0	0	0	0	0	0	0	0	0	0	0	0
PCDH17	27253	symbol	H. sapiens	27253	H. sapiens	0	0	0	0	0	0	0	0	0	0	0	0	0	0	0	0	0	0	0	0
UBE2Q1	55585	symbol	H. sapiens	55585	H. sapiens	0	0	0	0	0	0	0	0	0	0	0	0	0	0	0	0	0	0	0	0
LSM2	57819	symbol	H. sapiens	57819	H. sapiens	0	0	0	0	0	0	0	0	0	0	0	0	0	0	0	0	0	0	0	0
PGD	5226	symbol	H. sapiens	5226	H. sapiens	1	0	1	1	0	0	0	0	0	0	0	0	0	0	0	0	0	0	0	0
VAMP7	6845	symbol	H. sapiens	6845	H. sapiens	0	0	0	0	0	1	0	0	0	0	0	0	0	0	0	0	0	0	0	0
NIFK	84365	symbol	H. sapiens	84365	H. sapiens	0	0	0	0	0	0	0	0	0	0	0	0	0	1	0	0	0	0	0	0
ATP9A	10079	symbol	H. sapiens	10079	H. sapiens	0	0	0	0	0	0	0	0	0	0	0	0	0	0	0	0	0	0	0	0
AKT1	207	symbol	H. sapiens	207	H. sapiens	1	1	0	0	0	1	1	1	1	0	0	0	1	0	0	0	0	1	0	1
FAM114A1	92689	symbol	H. sapiens	92689	H. sapiens	0	0	0	0	0	0	0	0	0	0	0	0	0	0	0	0	0	0	0	0
CEP170	9859	symbol	H. sapiens	9859	H. sapiens	0	0	0	0	0	0	0	0	0	0	0	0	0	0	0	0	0	0	0	0
ITGB5	3693	symbol	H. sapiens	3693	H. sapiens	0	0	0	0	0	0	1	0	0	1	1	0	0	0	0	0	0	0	0	0
ACSL5	51703	symbol	H. sapiens	51703	H. sapiens	1	0	1	0	0	0	0	0	0	0	0	0	0	1	0	1	0	0	0	0
PVRL2	5819	gene_synonym	H. sapiens	5819	H. sapiens	1	0	0	0	0	0	0	0	0	1	1	0	0	0	0	0	0	0	0	0
UPF3A	65110	symbol	H. sapiens	65110	H. sapiens	0	0	0	0	0	0	0	0	0	0	0	0	0	0	0	0	0	0	0	0
STAT1	6772	symbol	H. sapiens	6772	H. sapiens	0	1	0	0	0	1	0	0	0	0	0	0	1	0	0	0	0	1	1	0
OAT	4942	symbol	H. sapiens	4942	H. sapiens	0	0	1	0	1	0	0	0	0	0	0	0	0	1	0	0	0	0	0	0
TSTA3	7264	gene_synonym	H. sapiens	7264	H. sapiens	1	0	0	1	0	0	0	0	0	0	0	0	1	1	0	1	0	0	0	0
LITAF	9516	symbol	H. sapiens	9516	H. sapiens	0	0	0	0	0	0	0	0	0	0	0	0	0	0	0	0	0	0	0	0
TFPI	7035	symbol	H. sapiens	7035	H. sapiens	0	1	0	0	0	0	0	0	0	0	0	0	0	0	1	0	0	0	0	0
CDKN1A	1026	symbol	H. sapiens	1026	H. sapiens	0	0	0	0	0	0	1	0	0	0	0	0	0	0	0	0	0	1	0	0
RAB8B	51762	symbol	H. sapiens	51762	H. sapiens	0	1	0	0	0	0	0	0	0	0	0	0	0	0	0	0	1	0	0	0
TEAD3	7005	symbol	H. sapiens	7005	H. sapiens	0	0	0	0	0	0	1	0	0	0	0	0	0	0	0	0	0	0	0	0
RARA	5914	symbol	H. sapiens	5914	H. sapiens	0	1	0	0	0	1	1	1	1	0	0	0	0	1	0	0	0	1	0	0
GABPB1	2553	symbol	H. sapiens	2553	H. sapiens	1	0	0	0	0	0	0	0	0	0	0	0	0	0	0	0	0	0	0	0
SCYL2	55681	symbol	H. sapiens	55681	H. sapiens	0	0	0	0	0	0	0	0	0	0	0	0	0	0	0	0	0	0	0	0
SNAP23	8773	symbol	H. sapiens	8773	H. sapiens	0	0	0	0	0	0	0	0	0	1	0	0	0	0	0	0	0	0	0	1
RHOG	391	symbol	H. sapiens	391	H. sapiens	0	0	0	0	0	0	0	0	0	1	0	0	0	0	0	0	0	0	0	0
NR2C2AP	126382	symbol	H. sapiens	126382	H. sapiens	0	0	0	0	0	0	0	0	0	0	0	0	0	0	0	0	0	0	0	0
ARHGAP21	57584	symbol	H. sapiens	57584	H. sapiens	0	0	0	0	0	0	0	0	0	0	0	0	0	0	0	0	0	0	0	0
SLC39A7	7922	symbol	H. sapiens	7922	H. sapiens	1	0	0	0	0	0	0	0	0	0	0	1	0	0	0	0	0	0	0	0
PER2	8864	symbol	H. sapiens	8864	H. sapiens	1	0	1	0	0	0	0	0	0	0	0	0	0	0	0	0	1	0	1	0
MSL1	339287	symbol	H. sapiens	339287	H. sapiens	0	0	0	0	0	0	0	0	0	0	0	0	0	0	0	0	0	0	0	0
NR5A2	2494	symbol	H. sapiens	2494	H. sapiens	0	1	1	0	0	1	1	0	0	0	0	0	0	0	0	0	0	0	0	0
EMR2	30817	gene_synonym	H. sapiens	30817	H. sapiens	0	0	0	0	0	0	0	0	0	0	0	0	0	0	0	0	0	0	0	1
RAB1B	81876	symbol	H. sapiens	81876	H. sapiens	0	0	0	0	0	0	0	0	0	0	0	0	0	0	0	0	0	0	0	0
SEPN1	57190	gene_synonym	H. sapiens	57190	H. sapiens	0	0	0	1	0	0	0	0	1	0	0	1	0	0	0	0	0	0	0	0
TMEM54	113452	symbol	H. sapiens	113452	H. sapiens	0	0	0	0	0	0	0	0	0	0	0	0	0	0	0	0	0	0	0	0
SEH1L	81929	symbol	H. sapiens	81929	H. sapiens	1	0	0	0	0	0	0	0	0	0	0	0	0	0	0	0	0	1	0	0
UIMC1	51720	symbol	H. sapiens	51720	H. sapiens	0	0	0	0	0	0	0	0	0	0	0	0	0	0	0	0	0	0	0	0
SAMD8	142891	symbol	H. sapiens	142891	H. sapiens	0	0	0	0	0	0	0	0	0	0	0	0	0	0	0	1	0	0	0	0
RTN4RL1	146760	symbol	H. sapiens	146760	H. sapiens	0	0	0	0	0	0	0	0	0	0	0	0	0	0	1	0	0	0	0	0
C15orf57	90416	gene_synonym	H. sapiens	90416	H. sapiens	0	0	0	0	0	0	0	0	0	0	0	0	0	0	0	0	0	0	0	0
IPMK	253430	symbol	H. sapiens	253430	H. sapiens	0	0	1	0	0	0	0	0	0	0	0	0	0	0	0	1	0	0	0	0
RUNX1	861	symbol	H. sapiens	861	H. sapiens	0	0	0	0	0	0	0	0	0	0	0	0	0	0	0	0	0	0	0	0
USP12	219333	symbol	H. sapiens	219333	H. sapiens	0	0	0	0	0	0	0	0	0	0	0	0	0	0	0	0	0	0	0	0
C9orf9	11092	gene_synonym	H. sapiens	11092	H. sapiens	0	0	0	0	0	0	0	0	0	0	0	0	0	0	0	0	0	0	0	0
ELTD1	64123	gene_synonym	H. sapiens	64123	H. sapiens	0	0	0	0	0	0	0	0	0	0	0	0	0	0	0	0	0	0	0	0
PDLIM7	9260	symbol	H. sapiens	9260	H. sapiens	0	0	0	0	0	0	1	0	1	1	1	0	0	0	0	0	0	0	0	0
LPCAT1	79888	symbol	H. sapiens	79888	H. sapiens	0	0	0	0	0	0	0	0	0	0	0	0	0	0	0	1	0	0	0	0
PUS3	83480	symbol	H. sapiens	83480	H. sapiens	0	0	0	0	0	0	0	0	0	0	0	0	0	0	0	0	0	0	0	0
ZNF22	7570	symbol	H. sapiens	7570	H. sapiens	0	0	0	0	0	0	0	0	0	0	0	0	0	0	0	0	0	0	0	0
GLUL	2752	symbol	H. sapiens	2752	H. sapiens	0	0	1	0	0	0	0	1	0	0	0	0	1	0	0	0	0	1	0	0
WDR46	9277	symbol	H. sapiens	9277	H. sapiens	0	0	0	0	0	0	0	0	0	0	0	0	0	0	0	0	0	0	0	0
PLP2	5355	symbol	H. sapiens	5355	H. sapiens	0	0	0	0	0	1	0	0	0	0	0	0	0	0	0	0	0	0	0	0
PKNOX1	5316	symbol	H. sapiens	5316	H. sapiens	0	0	0	0	0	0	0	1	0	0	0	0	0	1	0	0	0	0	0	0
INO80B	83444	symbol	H. sapiens	83444	H. sapiens	0	0	0	0	0	0	0	0	0	0	0	0	0	0	0	0	0	0	0	0
NOC2L	26155	symbol	H. sapiens	26155	H. sapiens	0	0	0	0	0	0	0	0	0	0	0	0	0	0	0	0	0	0	0	0
TLR2	7097	symbol	H. sapiens	7097	H. sapiens	0	1	0	0	0	1	0	0	0	0	1	0	0	0	1	0	0	0	0	1
ETS1	2113	symbol	H. sapiens	2113	H. sapiens	0	0	0	0	0	0	0	0	0	0	0	0	1	0	0	0	0	0	0	0
SHMT2	6472	symbol	H. sapiens	6472	H. sapiens	1	0	1	0	1	1	0	0	0	0	0	0	0	1	0	1	0	0	0	0
CR1	1378	symbol	H. sapiens	1378	H. sapiens	0	0	0	0	0	1	0	0	0	0	0	0	0	0	1	0	0	0	0	0
GGCT	79017	symbol	H. sapiens	79017	H. sapiens	1	0	0	0	0	0	0	0	0	0	0	0	0	0	0	0	0	0	0	0
UBQLN4	56893	symbol	H. sapiens	56893	H. sapiens	1	0	0	0	0	0	0	0	0	0	0	0	0	0	0	0	0	0	0	0
ARPC3	10094	symbol	H. sapiens	10094	H. sapiens	0	0	0	0	0	0	0	0	0	1	0	0	0	0	0	0	0	0	1	0
TNIP1	10318	symbol	H. sapiens	10318	H. sapiens	0	0	0	0	0	0	0	0	0	0	0	0	0	0	0	1	0	0	0	1
RHOJ	57381	symbol	H. sapiens	57381	H. sapiens	0	0	0	0	0	0	0	1	0	0	0	0	1	0	0	0	0	0	0	0
FAM50A	9130	symbol	H. sapiens	9130	H. sapiens	0	0	0	0	0	0	0	0	0	0	0	0	0	0	0	0	0	0	0	0
NOB1	28987	symbol	H. sapiens	28987	H. sapiens	0	0	0	0	0	0	0	0	0	0	0	0	0	0	0	0	0	0	0	0
F2RL1	2150	symbol	H. sapiens	2150	H. sapiens	0	0	0	0	0	1	0	0	0	0	0	1	1	0	0	0	1	0	1	1
ADIPOR2	79602	symbol	H. sapiens	79602	H. sapiens	1	1	1	0	0	1	0	1	0	0	0	0	0	0	0	0	0	0	0	0
RELB	5971	symbol	H. sapiens	5971	H. sapiens	0	0	0	0	0	1	0	0	0	0	0	0	0	0	0	0	0	0	0	1
CXCR2	3579	symbol	H. sapiens	3579	H. sapiens	0	0	0	0	0	1	0	0	0	0	0	1	0	0	0	0	0	0	0	1
BEX4	56271	symbol	H. sapiens	56271	H. sapiens	0	0	0	0	0	0	0	0	0	0	0	0	0	0	0	0	0	0	0	0
OTUD5	55593	symbol	H. sapiens	55593	H. sapiens	0	0	0	0	0	0	0	0	0	0	0	0	0	0	0	0	0	0	0	0
VPS54	51542	symbol	H. sapiens	51542	H. sapiens	0	0	0	0	0	0	0	0	0	0	0	0	0	0	0	0	0	0	0	0
PRAF2	11230	symbol	H. sapiens	11230	H. sapiens	0	0	0	0	0	0	0	0	0	0	0	0	0	0	0	0	0	0	0	0
TRMT6	51605	symbol	H. sapiens	51605	H. sapiens	0	0	0	0	0	0	0	0	0	0	0	0	0	0	0	0	0	0	0	0
MBD2	8932	symbol	H. sapiens	8932	H. sapiens	0	0	0	0	0	0	1	0	0	0	0	0	0	0	0	0	0	1	0	0
LIMK2	3985	symbol	H. sapiens	3985	H. sapiens	0	0	0	0	0	0	0	0	0	0	0	0	0	0	0	0	0	0	0	0
CBLB	868	symbol	H. sapiens	868	H. sapiens	0	0	0	0	0	0	0	0	0	0	0	0	0	0	1	0	0	0	0	0
PARD3	56288	symbol	H. sapiens	56288	H. sapiens	0	0	0	0	0	0	0	0	0	0	0	0	0	0	0	0	1	0	0	0
CTPS1	1503	symbol	H. sapiens	1503	H. sapiens	0	0	0	0	0	0	0	0	0	0	0	0	0	1	0	1	0	0	0	0
SMURF2	64750	symbol	H. sapiens	64750	H. sapiens	0	0	0	0	0	0	0	0	0	0	0	0	1	0	1	0	0	0	0	0
ALAS2	212	symbol	H. sapiens	212	H. sapiens	1	0	0	0	1	0	0	0	0	0	0	1	0	1	0	0	0	0	0	0
ZFAND2A	90637	symbol	H. sapiens	90637	H. sapiens	0	0	0	0	0	0	0	0	0	0	0	0	0	0	0	0	0	0	0	0
RAPGEF5	9771	symbol	H. sapiens	9771	H. sapiens	0	0	0	0	0	0	0	0	0	0	0	0	0	0	0	0	0	0	0	0
ZNRD1	30834	gene_synonym	H. sapiens	30834	H. sapiens	0	0	0	0	0	0	0	0	0	0	0	0	0	1	0	0	0	0	0	0
TWSG1	57045	symbol	H. sapiens	57045	H. sapiens	0	0	0	0	0	0	1	0	0	0	0	0	0	0	0	0	0	0	0	0
SRPK1	6732	symbol	H. sapiens	6732	H. sapiens	0	0	0	0	0	1	0	0	0	0	0	0	0	0	0	0	0	0	0	0
TMEM242	729515	symbol	H. sapiens	729515	H. sapiens	1	0	0	0	0	0	0	0	0	0	0	0	0	0	0	0	0	0	0	0
MGLL	11343	symbol	H. sapiens	11343	H. sapiens	1	0	1	0	0	0	0	0	0	0	0	0	0	0	0	0	1	0	0	1
DCLK1	9201	symbol	H. sapiens	9201	H. sapiens	0	0	0	0	0	0	0	0	0	0	0	0	0	0	0	0	0	0	0	0
KCNN2	3781	symbol	H. sapiens	3781	H. sapiens	0	0	0	0	0	0	0	0	0	0	1	0	0	0	0	0	1	0	1	0
INMT	11185	symbol	H. sapiens	11185	H. sapiens	0	0	0	0	0	0	0	0	0	0	0	0	0	0	0	0	0	0	0	0
AIMP2	7965	symbol	H. sapiens	7965	H. sapiens	0	0	0	0	0	0	0	0	0	0	0	0	0	0	0	0	0	0	0	0
HTATSF1	27336	symbol	H. sapiens	27336	H. sapiens	0	0	0	0	0	0	0	0	0	0	0	0	0	0	0	0	0	0	0	0
RNF146	81847	symbol	H. sapiens	81847	H. sapiens	0	0	0	0	0	0	0	0	0	0	0	0	0	0	0	0	0	0	0	0
CYSLTR2	57105	symbol	H. sapiens	57105	H. sapiens	0	1	0	0	0	0	0	0	0	0	0	0	0	0	0	0	0	0	0	0
SLC26A10	65012	symbol	H. sapiens	65012	H. sapiens	1	0	0	0	0	0	0	0	0	0	0	0	0	0	0	0	0	0	0	0
RPL22	6146	symbol	H. sapiens	6146	H. sapiens	0	0	0	0	0	0	0	0	0	1	0	0	0	0	0	0	0	0	0	0
NINL	22981	symbol	H. sapiens	22981	H. sapiens	0	0	0	0	0	0	0	0	0	0	0	0	0	0	0	0	0	0	0	0
SUCLG2	8801	symbol	H. sapiens	8801	H. sapiens	1	0	0	0	1	0	0	0	0	0	0	0	0	0	0	1	0	0	0	0
EIF3M	10480	symbol	H. sapiens	10480	H. sapiens	0	0	0	0	0	0	0	0	0	0	0	0	0	0	0	0	0	0	0	0
COX8A	1351	symbol	H. sapiens	1351	H. sapiens	1	0	0	1	0	0	0	0	0	0	0	0	0	0	0	0	0	0	0	0
NDUFV2	4729	symbol	H. sapiens	4729	H. sapiens	1	0	0	1	0	0	1	0	1	0	0	0	0	0	0	0	0	0	0	0
FGFR1	2260	symbol	H. sapiens	2260	H. sapiens	1	0	0	0	0	0	1	0	0	0	0	0	1	0	0	0	0	0	0	0
ZHX3	23051	symbol	H. sapiens	23051	H. sapiens	0	0	0	0	0	0	0	0	0	0	0	0	0	0	0	0	0	0	0	0
TFDP2	7029	symbol	H. sapiens	7029	H. sapiens	0	0	0	0	0	0	1	0	0	0	0	0	0	0	0	0	0	0	0	0
DYNC1LI1	51143	symbol	H. sapiens	51143	H. sapiens	0	0	0	0	0	0	0	0	0	0	0	0	0	0	0	0	0	0	0	0
IRAK1BP1	134728	symbol	H. sapiens	134728	H. sapiens	0	0	0	0	0	0	0	0	0	0	0	0	0	0	0	0	0	0	0	0
MEOX2	4223	symbol	H. sapiens	4223	H. sapiens	0	0	0	0	0	0	1	1	1	0	0	0	1	0	0	0	0	0	1	0
RNF144B	255488	symbol	H. sapiens	255488	H. sapiens	1	0	0	0	0	0	0	0	0	0	0	0	0	0	0	0	0	0	0	0
CHPT1	56994	symbol	H. sapiens	56994	H. sapiens	0	0	0	0	0	0	0	0	0	0	0	0	0	0	0	1	0	0	0	0
POLR2F	5435	symbol	H. sapiens	5435	H. sapiens	1	0	0	0	0	0	0	0	0	0	0	0	0	1	0	0	0	0	0	0
ASPH	444	symbol	H. sapiens	444	H. sapiens	1	0	0	1	0	0	1	0	0	0	0	0	0	0	0	0	0	0	0	0
TMEM189	387521	gene_synonym	H. sapiens	387521	H. sapiens	0	0	1	1	0	0	0	0	0	0	0	0	0	0	0	0	0	0	0	0
LCLAT1	253558	symbol	H. sapiens	253558	H. sapiens	0	0	0	0	0	0	0	0	0	0	0	0	0	0	0	1	0	0	0	0
CCDC93	54520	symbol	H. sapiens	54520	H. sapiens	0	0	0	0	0	0	0	0	0	0	0	0	0	0	0	0	0	0	0	0
B3GALTL	145173	gene_synonym	H. sapiens	145173	H. sapiens	0	0	0	0	0	0	0	0	0	0	0	0	0	0	0	1	0	0	0	0
MYOM3	127294	symbol	H. sapiens	127294	H. sapiens	0	0	0	0	0	0	0	0	0	0	1	0	0	0	0	0	0	0	0	0
SYTL3	94120	symbol	H. sapiens	94120	H. sapiens	0	0	0	0	0	0	0	0	0	0	0	0	0	0	0	0	0	0	0	0
PLCL1	5334	symbol	H. sapiens	5334	H. sapiens	0	0	0	0	0	0	0	0	0	0	0	0	0	0	0	0	0	0	0	0
GHR	2690	symbol	H. sapiens	2690	H. sapiens	0	1	0	0	0	1	0	0	0	0	0	0	0	0	0	1	0	1	0	0
KLHDC3	116138	symbol	H. sapiens	116138	H. sapiens	0	0	0	0	0	0	0	0	0	0	0	0	0	0	0	0	0	0	0	0
UBAC1	10422	symbol	H. sapiens	10422	H. sapiens	0	0	0	0	0	0	0	0	0	0	0	0	0	0	0	0	0	0	0	0
FAM122A	116224	gene_synonym	H. sapiens	116224	H. sapiens	0	0	0	0	0	0	0	0	0	0	0	0	0	0	0	0	0	0	0	0
PRADC1	84279	symbol	H. sapiens	84279	H. sapiens	0	0	0	0	0	0	0	0	0	0	0	0	0	0	0	0	0	0	0	0
UPRT	139596	symbol	H. sapiens	139596	H. sapiens	0	1	0	0	0	0	0	0	0	0	0	0	0	1	0	1	0	0	0	0
ZNF283	284349	symbol	H. sapiens	284349	H. sapiens	0	0	0	0	0	0	0	0	0	0	0	0	0	0	0	0	0	0	0	0
LPHN1	22859	gene_synonym	H. sapiens	22859	H. sapiens	0	0	0	0	0	0	0	0	0	0	0	0	0	0	0	0	0	0	0	0
ATPAF2	91647	symbol	H. sapiens	91647	H. sapiens	1	0	0	0	0	0	0	0	0	0	0	0	0	0	0	0	0	0	0	0
CPEB4	80315	symbol	H. sapiens	80315	H. sapiens	0	1	0	0	0	0	0	0	0	0	0	0	0	0	0	0	0	1	0	0
VEZF1	7716	symbol	H. sapiens	7716	H. sapiens	0	0	0	0	0	0	0	1	0	0	0	0	0	0	0	0	0	0	0	0
MRPS17	51373	symbol	H. sapiens	51373	H. sapiens	1	0	0	0	1	0	0	0	0	0	0	0	0	0	0	0	0	0	0	0
TFAM	7019	symbol	H. sapiens	7019	H. sapiens	1	0	0	0	1	0	0	0	0	0	0	0	0	1	0	0	0	0	0	0
PGAP2	27315	symbol	H. sapiens	27315	H. sapiens	0	0	0	0	0	0	0	0	0	0	0	0	0	0	0	1	0	0	0	0
C10orf32	119032	gene_synonym	H. sapiens	119032	H. sapiens	0	0	0	0	0	0	0	0	0	0	0	0	0	0	0	0	0	0	0	0
SMIM20	389203	symbol	H. sapiens	389203	H. sapiens	1	0	0	0	0	0	0	0	0	0	0	0	0	0	0	0	0	0	0	0
NCOA3	8202	symbol	H. sapiens	8202	H. sapiens	0	1	0	0	0	0	0	0	0	0	0	0	0	0	0	0	0	0	0	0
MINOS1	440574	gene_synonym	H. sapiens	440574	H. sapiens	1	0	0	0	0	0	0	0	0	0	0	0	0	0	0	0	0	0	0	0
EMC6	83460	symbol	H. sapiens	83460	H. sapiens	0	0	0	0	0	0	0	0	0	0	0	0	0	0	0	0	0	0	0	0
DAG1	1605	symbol	H. sapiens	1605	H. sapiens	0	1	0	0	0	0	1	1	1	1	1	0	0	0	1	0	1	1	0	0
INPP5J	27124	symbol	H. sapiens	27124	H. sapiens	0	0	0	0	0	0	0	0	0	0	0	0	0	0	0	1	0	0	0	0
LANCL2	55915	symbol	H. sapiens	55915	H. sapiens	0	0	0	0	0	0	0	0	0	0	0	0	0	0	0	0	0	0	0	0
SUB1	10923	symbol	H. sapiens	10923	H. sapiens	0	0	0	0	0	0	0	0	0	0	0	0	0	1	0	0	0	0	0	0
DPM1	8813	symbol	H. sapiens	8813	H. sapiens	0	0	0	0	0	0	0	0	0	0	0	0	0	0	0	1	0	0	0	0
C6orf136	221545	symbol	H. sapiens	221545	H. sapiens	0	0	0	0	0	0	0	0	0	0	0	0	0	0	0	0	0	0	0	0
COQ7	10229	symbol	H. sapiens	10229	H. sapiens	1	0	1	1	0	0	0	0	0	0	0	0	0	0	0	0	0	0	0	0
SSNA1	8636	symbol	H. sapiens	8636	H. sapiens	0	0	0	0	0	0	0	0	0	0	0	0	0	0	0	0	0	0	0	0
TSPAN14	81619	symbol	H. sapiens	81619	H. sapiens	0	0	0	0	0	0	0	0	0	0	0	0	0	0	0	0	0	0	0	0
AHSA1	10598	symbol	H. sapiens	10598	H. sapiens	0	0	0	0	0	0	0	0	0	0	0	0	0	0	0	0	0	0	0	0
NID1	4811	symbol	H. sapiens	4811	H. sapiens	0	0	0	0	0	0	0	0	0	0	0	0	0	0	0	0	0	0	0	0
STARD13	90627	symbol	H. sapiens	90627	H. sapiens	1	0	0	0	0	0	1	1	0	0	0	0	1	0	0	0	0	0	0	0
NEO1	4756	symbol	H. sapiens	4756	H. sapiens	0	0	0	0	0	0	0	0	0	0	0	1	0	0	0	0	0	0	0	0
PBX1	5087	symbol	H. sapiens	5087	H. sapiens	0	0	0	0	0	0	1	1	0	0	0	0	0	0	0	0	0	0	0	0
DBI	1622	symbol	H. sapiens	1622	H. sapiens	0	0	1	0	0	0	0	0	0	0	0	0	0	0	0	0	0	0	0	0
WBP4	11193	symbol	H. sapiens	11193	H. sapiens	0	0	0	0	0	0	0	0	0	0	0	0	0	0	0	0	0	0	0	0
UBR3	130507	symbol	H. sapiens	130507	H. sapiens	0	0	0	0	0	0	1	0	0	0	0	0	0	0	0	0	0	0	0	0
MGST3	4259	symbol	H. sapiens	4259	H. sapiens	1	0	1	1	0	0	0	0	0	0	0	0	0	0	0	0	0	0	0	0
CPT1B	1375	symbol	H. sapiens	1375	H. sapiens	1	0	1	0	0	0	0	0	0	0	0	0	0	0	0	0	0	0	0	0
POF1B	79983	symbol	H. sapiens	79983	H. sapiens	0	0	0	0	0	0	0	0	0	0	0	0	0	0	0	0	0	0	0	0
DTWD2	285605	symbol	H. sapiens	285605	H. sapiens	0	0	0	0	0	0	0	0	0	0	0	0	0	0	0	0	0	0	0	0
PRKAR1A	5573	symbol	H. sapiens	5573	H. sapiens	0	0	0	0	0	0	1	0	1	0	1	0	0	0	1	0	0	0	0	0
MYL9	10398	symbol	H. sapiens	10398	H. sapiens	0	0	0	0	0	0	0	0	1	0	1	0	0	0	0	0	1	0	0	0
TMEM135	65084	symbol	H. sapiens	65084	H. sapiens	1	0	0	0	0	0	0	0	0	0	0	0	0	0	0	0	0	1	0	0
ANAPC15	25906	symbol	H. sapiens	25906	H. sapiens	0	0	0	0	0	0	0	0	0	0	0	0	0	0	0	0	0	0	0	0
AS3MT	57412	symbol	H. sapiens	57412	H. sapiens	1	0	0	0	0	0	0	0	0	0	0	0	0	0	0	0	0	0	0	0
TNFRSF19	55504	symbol	H. sapiens	55504	H. sapiens	0	0	0	0	0	1	0	0	0	0	0	0	0	0	0	0	0	0	0	0
C14orf2	9556	gene_synonym	H. sapiens	9556	H. sapiens	1	0	0	0	0	0	0	0	0	0	0	0	0	0	0	0	0	0	0	0
HOMER1	9456	symbol	H. sapiens	9456	H. sapiens	0	0	0	0	0	0	0	0	1	0	1	0	0	0	0	0	1	0	0	0
MRPL41	64975	symbol	H. sapiens	64975	H. sapiens	1	0	0	0	1	0	0	0	0	0	0	0	0	0	0	0	0	0	0	0
MRPL36	64979	symbol	H. sapiens	64979	H. sapiens	1	0	0	0	1	0	0	0	0	0	0	0	0	0	0	0	0	0	0	0
IGSF5	150084	symbol	H. sapiens	150084	H. sapiens	0	0	0	0	0	0	0	0	0	0	0	0	0	0	0	0	0	0	0	0
ATP5J2	9551	gene_synonym	H. sapiens	9551	H. sapiens	1	0	0	0	0	0	0	0	0	0	0	0	0	1	0	1	0	0	0	0
TRAK2	66008	symbol	H. sapiens	66008	H. sapiens	1	0	0	0	0	0	0	0	0	0	0	0	0	0	0	0	0	0	0	0
TAF13	6884	symbol	H. sapiens	6884	H. sapiens	0	0	0	0	0	0	0	0	0	0	0	0	0	1	0	0	0	0	0	0
C14orf142	84520	gene_synonym	H. sapiens	84520	H. sapiens	0	0	0	0	0	0	0	0	0	0	0	0	0	0	0	0	0	0	0	0
CLASP2	23122	symbol	H. sapiens	23122	H. sapiens	0	0	0	0	0	0	0	0	0	1	1	0	1	0	0	0	0	0	0	0
SESN1	27244	symbol	H. sapiens	27244	H. sapiens	0	1	0	1	0	0	0	0	0	0	0	0	0	0	0	0	0	1	0	0
SCPEP1	59342	symbol	H. sapiens	59342	H. sapiens	0	0	1	0	0	0	0	0	0	0	0	0	0	0	0	0	0	0	1	0
TMX4	56255	symbol	H. sapiens	56255	H. sapiens	1	0	0	0	0	0	0	0	0	0	0	0	0	0	0	0	0	0	0	0
QDPR	5860	symbol	H. sapiens	5860	H. sapiens	1	0	1	1	0	0	0	0	0	0	0	0	0	1	0	0	0	0	0	0
LIAS	11019	symbol	H. sapiens	11019	H. sapiens	0	0	1	0	1	0	1	1	0	0	0	0	0	1	0	1	0	0	0	1
IDH3B	3420	symbol	H. sapiens	3420	H. sapiens	1	0	0	1	1	0	0	0	0	0	0	0	0	0	0	0	0	0	0	0
IER3IP1	51124	symbol	H. sapiens	51124	H. sapiens	0	0	0	0	0	0	0	0	0	0	0	0	0	0	0	0	0	0	0	0
CELF2	10659	symbol	H. sapiens	10659	H. sapiens	0	0	0	0	0	0	0	0	0	0	0	0	0	0	0	0	1	0	0	0
ACADSB	36	symbol	H. sapiens	36	H. sapiens	0	0	1	1	1	0	0	0	0	0	0	0	0	0	0	0	0	0	0	0
ZNF431	170959	symbol	H. sapiens	170959	H. sapiens	0	0	0	0	0	0	0	0	0	0	0	0	0	0	0	0	0	0	0	0
GOT1	2805	symbol	H. sapiens	2805	H. sapiens	0	1	1	0	0	0	0	0	0	0	0	0	0	0	0	0	0	0	0	0
THAP6	152815	symbol	H. sapiens	152815	H. sapiens	0	0	0	0	0	0	0	0	0	0	0	0	0	0	0	0	0	0	0	0
FKBP3	2287	symbol	H. sapiens	2287	H. sapiens	0	0	0	0	0	0	0	0	0	0	0	0	0	0	0	0	0	0	0	0
TEAD1	7003	symbol	H. sapiens	7003	H. sapiens	0	0	0	0	0	0	1	0	0	0	0	0	0	0	0	0	0	0	0	0
RYR2	6262	symbol	H. sapiens	6262	H. sapiens	1	1	0	0	0	0	1	1	1	0	1	1	0	0	0	0	1	0	1	0
COX6B1	1340	symbol	H. sapiens	1340	H. sapiens	1	0	0	1	0	0	0	0	0	0	0	0	0	0	0	0	0	0	0	0
ALAS1	211	symbol	H. sapiens	211	H. sapiens	0	0	0	0	1	0	0	0	0	0	0	0	0	1	0	0	0	0	0	0
PPP1R12B	4660	symbol	H. sapiens	4660	H. sapiens	0	0	0	0	0	0	0	0	0	0	1	0	0	0	0	0	1	0	0	0
SORBS1	10580	symbol	H. sapiens	10580	H. sapiens	0	1	0	0	0	0	0	0	0	1	1	0	0	0	1	0	0	0	0	0
CBX5	23468	symbol	H. sapiens	23468	H. sapiens	0	0	0	0	0	0	0	0	0	0	0	0	0	0	0	0	0	0	0	0
MAF	4094	symbol	H. sapiens	4094	H. sapiens	0	0	0	0	0	0	0	0	0	0	0	0	0	1	0	0	0	0	0	0
LNX1	84708	symbol	H. sapiens	84708	H. sapiens	0	0	0	0	0	0	0	0	0	0	0	0	0	0	0	0	0	0	0	0
STRBP	55342	symbol	H. sapiens	55342	H. sapiens	0	0	0	0	0	0	0	0	0	0	0	0	0	0	0	0	0	0	0	0
PRKAA2	5563	symbol	H. sapiens	5563	H. sapiens	1	1	1	0	0	0	0	0	0	0	0	1	0	0	0	0	0	1	0	0
ACVR2A	92	symbol	H. sapiens	92	H. sapiens	0	0	0	0	0	0	1	0	0	0	0	0	0	0	0	0	0	0	0	0
ACOX2	8309	symbol	H. sapiens	8309	H. sapiens	0	0	1	1	0	0	0	0	0	0	0	0	0	0	0	0	0	0	0	0
TMEM203	94107	symbol	H. sapiens	94107	H. sapiens	0	0	0	0	0	0	0	0	0	0	0	1	0	0	0	0	0	0	0	0
AGTR1	185	symbol	H. sapiens	185	H. sapiens	1	1	0	0	0	0	0	0	0	0	0	1	1	0	0	0	1	0	1	1
CSF1R	1436	symbol	H. sapiens	1436	H. sapiens	0	0	0	0	0	1	1	1	0	0	0	0	1	0	0	0	0	0	0	1
CDC26	246184	symbol	H. sapiens	246184	H. sapiens	0	0	0	0	0	0	0	0	0	0	0	0	0	0	0	0	0	0	0	0
C5orf51	285636	gene_synonym	H. sapiens	285636	H. sapiens	1	0	0	0	0	0	0	0	0	0	0	0	0	0	0	0	0	0	0	0
ATP5G3	518	gene_synonym	H. sapiens	518	H. sapiens	1	0	0	0	0	0	0	0	0	0	0	0	0	1	0	1	0	0	0	0
PTCD2	79810	symbol	H. sapiens	79810	H. sapiens	1	0	0	0	0	0	1	0	1	0	0	0	0	0	0	0	0	0	0	0
NID2	22795	symbol	H. sapiens	22795	H. sapiens	0	0	0	0	0	0	0	0	0	0	0	0	0	0	0	0	0	0	0	0
COX6C	1345	symbol	H. sapiens	1345	H. sapiens	1	0	0	0	0	0	0	0	0	0	0	0	0	0	0	0	0	0	0	0
SEPW1	6415	gene_synonym	H. sapiens	6415	H. sapiens	0	0	0	0	0	0	0	0	0	0	0	0	0	0	0	0	0	0	0	0
ZYG11B	79699	symbol	H. sapiens	79699	H. sapiens	0	0	0	0	0	0	0	0	0	0	0	0	0	0	0	0	0	0	0	0
PFN2	5217	symbol	H. sapiens	5217	H. sapiens	1	0	0	0	0	0	0	0	0	0	0	0	1	0	0	0	0	0	1	0
NUDT8	254552	symbol	H. sapiens	254552	H. sapiens	0	0	1	0	0	0	0	0	0	0	0	0	0	0	0	1	0	0	0	0
MRPS36	92259	symbol	H. sapiens	92259	H. sapiens	1	0	0	0	1	0	0	0	0	0	0	0	0	0	0	0	0	0	0	0
THNSL2	55258	symbol	H. sapiens	55258	H. sapiens	0	0	1	0	0	0	0	0	0	0	0	0	0	0	0	0	0	0	0	0
ZSWIM1	90204	symbol	H. sapiens	90204	H. sapiens	0	0	0	0	0	0	0	0	0	0	0	0	0	0	0	0	0	0	0	0
NDUFA2	4695	symbol	H. sapiens	4695	H. sapiens	1	0	0	1	0	0	1	0	0	0	0	0	0	0	0	0	0	0	0	0
FAM96A	84191	gene_synonym	H. sapiens	84191	H. sapiens	0	0	0	0	0	0	0	0	0	0	0	0	0	0	0	1	0	0	0	0
ZNF684	127396	symbol	H. sapiens	127396	H. sapiens	0	0	0	0	0	0	0	0	0	0	0	0	0	0	0	0	0	0	0	0
CYCS	54205	symbol	H. sapiens	54205	H. sapiens	1	0	0	1	0	0	0	0	0	0	0	0	0	0	0	0	0	0	0	0
TUBA3C	7278	symbol	H. sapiens	7278	H. sapiens	1	0	0	0	0	0	0	0	0	0	0	0	0	0	0	0	0	0	0	0
PMVK	10654	symbol	H. sapiens	10654	H. sapiens	0	0	1	0	0	0	0	0	0	0	0	0	0	0	0	1	0	0	0	0
QRSL1	55278	symbol	H. sapiens	55278	H. sapiens	0	0	0	0	0	0	0	0	0	0	0	0	0	0	0	0	0	0	0	0
PMPCB	9512	symbol	H. sapiens	9512	H. sapiens	1	0	0	0	0	0	0	0	0	0	0	0	0	0	0	0	0	0	0	0
TBX20	57057	symbol	H. sapiens	57057	H. sapiens	0	0	0	0	0	0	1	1	1	0	0	0	0	0	0	0	0	0	1	0
NDUFA5	4698	symbol	H. sapiens	4698	H. sapiens	1	0	0	1	0	0	0	0	0	0	0	0	0	0	0	0	0	0	0	0
GUCY1B3	2983	gene_synonym	H. sapiens	2983	H. sapiens	0	1	0	0	0	0	0	0	0	0	0	0	0	1	0	1	0	0	1	0
TMEM47	83604	symbol	H. sapiens	83604	H. sapiens	0	0	0	0	0	0	0	0	0	0	0	0	0	0	0	0	0	0	0	0
SPDYE1	285955	symbol	H. sapiens	285955	H. sapiens	0	0	0	0	0	0	0	0	0	0	0	0	0	0	0	0	0	0	0	0
ITGA6	3655	symbol	H. sapiens	3655	H. sapiens	0	0	0	0	0	0	0	0	0	1	0	0	1	0	0	0	0	0	0	0
FGL2	10875	symbol	H. sapiens	10875	H. sapiens	0	0	0	0	0	0	0	0	0	0	0	0	0	0	0	0	0	0	0	0
RNF165	494470	symbol	H. sapiens	494470	H. sapiens	0	0	0	0	0	0	0	0	1	0	0	0	0	0	0	0	0	0	0	0
NNT	23530	symbol	H. sapiens	23530	H. sapiens	1	0	0	1	0	0	0	0	0	0	0	0	0	0	0	0	0	0	0	0
KBTBD6	89890	symbol	H. sapiens	89890	H. sapiens	0	0	0	0	0	0	0	0	0	0	0	0	0	0	0	0	0	0	0	0
PDE7B	27115	symbol	H. sapiens	27115	H. sapiens	0	0	0	0	0	0	0	0	0	0	0	0	0	0	0	1	0	0	0	0
RORB	6096	symbol	H. sapiens	6096	H. sapiens	0	0	0	0	0	0	0	0	0	0	0	0	0	0	0	0	0	0	0	0
SGCD	6444	symbol	H. sapiens	6444	H. sapiens	0	0	0	0	0	0	1	1	1	0	0	1	0	0	0	0	0	0	1	0
PRDX5	25824	symbol	H. sapiens	25824	H. sapiens	0	0	0	1	1	0	0	0	0	0	0	0	0	0	0	0	0	0	0	1
PARM1	25849	symbol	H. sapiens	25849	H. sapiens	0	0	0	0	0	0	0	0	0	0	0	0	0	0	0	0	0	0	0	0
NDUFS2	4720	symbol	H. sapiens	4720	H. sapiens	1	0	0	1	1	0	0	0	0	0	0	0	0	0	0	0	0	0	0	0
PPARGC1B	133522	symbol	H. sapiens	133522	H. sapiens	0	1	0	0	0	0	0	0	0	0	0	0	0	1	0	0	0	0	0	0
FNIP1	96459	symbol	H. sapiens	96459	H. sapiens	0	0	0	0	0	0	0	0	0	0	0	0	0	0	0	0	0	1	0	0
NUDT6	11162	symbol	H. sapiens	11162	H. sapiens	0	0	0	0	0	0	0	0	0	0	0	0	0	0	0	0	0	0	0	0
GOT2	2806	symbol	H. sapiens	2806	H. sapiens	0	0	1	0	1	0	0	0	0	0	0	0	0	0	0	0	0	0	0	0
SDHB	6390	symbol	H. sapiens	6390	H. sapiens	1	0	0	1	0	0	0	0	0	0	0	0	0	0	0	0	0	0	0	0
ICT1	3396	gene_synonym	H. sapiens	3396	H. sapiens	1	0	0	0	1	0	0	0	0	0	0	0	0	0	0	0	0	0	0	0
ESD	2098	symbol	H. sapiens	2098	H. sapiens	0	0	0	0	0	0	0	0	0	0	0	0	0	0	0	0	0	0	0	0
CPAMD8	27151	symbol	H. sapiens	27151	H. sapiens	0	0	0	0	0	0	0	0	0	0	0	0	0	0	0	0	0	0	0	0
MRPL44	65080	symbol	H. sapiens	65080	H. sapiens	1	0	0	0	1	0	0	0	0	0	0	0	0	0	0	0	0	0	0	0
TBX3	6926	symbol	H. sapiens	6926	H. sapiens	0	0	0	0	0	0	1	1	1	0	0	0	0	0	0	0	0	0	0	0
SLC9A3R2	9351	symbol	H. sapiens	9351	H. sapiens	0	0	0	0	0	0	0	0	0	1	0	0	0	0	0	0	0	0	0	0
METTL25	84190	symbol	H. sapiens	84190	H. sapiens	0	0	0	0	0	0	0	0	0	0	0	0	0	0	0	0	0	0	0	0
FBXO3	26273	symbol	H. sapiens	26273	H. sapiens	0	0	0	0	0	0	0	0	0	0	0	0	0	0	0	0	0	0	0	0
ING3	54556	symbol	H. sapiens	54556	H. sapiens	0	0	0	0	0	0	0	0	0	0	0	0	0	0	0	0	0	0	0	0
GSTM3	2947	symbol	H. sapiens	2947	H. sapiens	1	1	0	0	0	0	0	0	0	0	0	0	0	0	0	1	0	0	0	0
MT3	4504	symbol	H. sapiens	4504	H. sapiens	1	1	0	0	0	1	0	0	0	0	0	1	0	0	0	0	0	0	1	0
LMO7	4008	symbol	H. sapiens	4008	H. sapiens	0	0	0	0	0	0	0	0	0	1	0	0	0	0	0	0	0	0	0	0
CUL5	8065	symbol	H. sapiens	8065	H. sapiens	0	0	0	0	0	0	0	0	0	0	0	0	0	0	0	0	0	0	0	0
ATP5B	506	gene_synonym	H. sapiens	506	H. sapiens	1	0	0	0	1	1	0	1	0	0	0	1	1	1	0	1	0	0	0	0
PARP2	10038	symbol	H. sapiens	10038	H. sapiens	0	0	0	0	0	0	0	0	0	0	0	0	0	0	0	0	1	0	0	0
SLC25A3	5250	symbol	H. sapiens	5250	H. sapiens	1	0	0	0	0	0	0	0	0	0	0	0	0	0	0	0	0	0	0	0
EPS15L1	58513	symbol	H. sapiens	58513	H. sapiens	0	0	0	0	0	0	0	0	0	0	0	0	0	0	0	0	0	0	0	0
CPEB3	22849	symbol	H. sapiens	22849	H. sapiens	0	1	0	0	0	0	0	0	0	0	0	0	0	0	0	0	0	0	0	0
LPCAT4	254531	symbol	H. sapiens	254531	H. sapiens	0	0	0	0	0	0	0	0	0	0	0	0	0	0	0	1	0	0	0	0
TNRC6B	23112	symbol	H. sapiens	23112	H. sapiens	0	0	0	0	0	0	0	0	0	0	0	0	0	0	0	0	0	0	0	0
TMEM14B	81853	symbol	H. sapiens	81853	H. sapiens	1	0	0	0	0	0	0	0	0	0	0	0	0	0	0	0	0	0	0	0
EGFR	1956	symbol	H. sapiens	1956	H. sapiens	1	1	0	0	0	0	1	1	0	1	0	0	1	0	1	0	0	0	0	0
DET1	55070	symbol	H. sapiens	55070	H. sapiens	0	0	0	0	0	0	0	0	0	0	0	0	0	0	0	0	0	0	0	0
KIAA1586	57691	symbol	H. sapiens	57691	H. sapiens	0	0	0	0	0	0	0	0	0	0	0	0	0	0	0	0	0	0	0	0
PCDHB5	26167	symbol	H. sapiens	26167	H. sapiens	0	0	0	0	0	0	0	0	0	0	0	0	0	0	0	0	0	0	0	0
NDUFS1	4719	symbol	H. sapiens	4719	H. sapiens	1	0	0	1	1	0	0	0	0	0	0	0	0	0	0	0	0	0	0	0
MMP15	4324	symbol	H. sapiens	4324	H. sapiens	0	0	0	0	0	0	1	0	0	0	0	0	0	0	0	0	0	0	0	0
HEXIM1	10614	symbol	H. sapiens	10614	H. sapiens	0	0	0	0	0	1	1	0	0	0	0	0	0	0	0	0	0	0	0	0
MARK3	4140	symbol	H. sapiens	4140	H. sapiens	0	0	0	0	0	0	0	0	0	0	0	0	0	0	0	0	0	0	0	0
FAM26E	254228	gene_synonym	H. sapiens	254228	H. sapiens	0	0	0	0	0	0	0	0	0	0	0	0	0	0	0	0	0	0	0	0
ZNF587B	100293516	symbol	H. sapiens	100293516	H. sapiens	0	0	0	0	0	0	0	0	0	0	0	0	0	0	0	0	0	0	0	0
SMIM4	440957	symbol	H. sapiens	440957	H. sapiens	0	0	0	0	0	0	0	0	0	0	0	0	0	0	0	0	0	0	0	0
JAM2	58494	symbol	H. sapiens	58494	H. sapiens	0	0	0	0	0	0	0	0	1	0	0	0	1	0	0	0	1	0	0	0
TMEM14C	51522	symbol	H. sapiens	51522	H. sapiens	1	0	0	0	0	0	0	0	0	0	0	0	0	1	0	0	0	0	0	0
MTERF2	80298	symbol	H. sapiens	80298	H. sapiens	0	0	0	0	1	0	0	0	0	0	0	0	0	1	0	0	0	0	0	0
SGCG	6445	symbol	H. sapiens	6445	H. sapiens	0	0	0	0	0	0	1	0	1	0	0	0	0	0	0	0	0	0	1	0
C14orf37	145407	gene_synonym	H. sapiens	145407	H. sapiens	0	0	0	0	0	0	0	0	0	0	0	0	0	0	0	0	0	0	0	0
ELMO1	9844	symbol	H. sapiens	9844	H. sapiens	0	0	0	0	0	0	0	0	0	0	0	0	0	0	0	0	0	0	0	0
PSMA2	5683	symbol	H. sapiens	5683	H. sapiens	1	0	0	0	0	0	0	0	0	0	0	0	0	0	0	0	0	0	0	0
YIPF6	286451	symbol	H. sapiens	286451	H. sapiens	0	0	0	0	0	0	0	0	0	0	0	0	0	0	0	0	0	0	0	0
NDRG4	65009	symbol	H. sapiens	65009	H. sapiens	0	0	0	0	0	0	1	1	1	0	0	0	0	0	0	0	0	0	0	0
TNFRSF21	27242	symbol	H. sapiens	27242	H. sapiens	0	0	0	0	0	1	0	0	0	0	0	0	0	0	0	0	1	0	0	0
CLASP1	23332	symbol	H. sapiens	23332	H. sapiens	0	0	0	0	0	0	0	0	0	1	1	0	1	0	0	0	0	0	0	0
SLC8A1	6546	symbol	H. sapiens	6546	H. sapiens	0	1	0	0	0	0	1	0	1	0	1	1	1	0	0	0	1	1	1	0
NFYC	4802	symbol	H. sapiens	4802	H. sapiens	0	0	0	0	0	0	0	0	0	0	0	0	0	0	0	0	0	0	0	0
DHFR	1719	symbol	H. sapiens	1719	H. sapiens	0	0	1	1	0	0	0	0	0	0	0	0	0	1	0	0	0	0	0	0
ACADM	34	symbol	H. sapiens	34	H. sapiens	1	0	1	1	1	0	1	0	1	0	0	0	0	0	0	0	0	1	0	0
KRT8	3856	symbol	H. sapiens	3856	H. sapiens	0	0	0	0	0	0	0	0	0	0	0	0	0	0	0	0	0	0	0	0
LAPTM4B	55353	symbol	H. sapiens	55353	H. sapiens	0	0	0	0	0	0	0	0	0	0	0	0	0	0	0	0	0	0	0	0
UNC45B	146862	symbol	H. sapiens	146862	H. sapiens	0	0	0	0	0	0	0	0	1	0	0	0	0	0	0	0	0	0	0	0
TRIM55	84675	symbol	H. sapiens	84675	H. sapiens	0	0	0	0	0	0	0	0	0	0	0	0	0	0	0	0	0	0	0	1
MKKS	8195	symbol	H. sapiens	8195	H. sapiens	0	1	0	0	0	1	1	1	0	0	0	0	0	0	0	0	0	1	1	0
CIPC	85457	symbol	H. sapiens	85457	H. sapiens	0	0	0	0	0	0	0	0	0	0	0	0	0	0	0	0	0	0	0	0
YEATS4	8089	symbol	H. sapiens	8089	H. sapiens	0	0	0	0	0	0	0	0	0	0	0	0	0	0	0	0	0	0	0	0
SOS2	6655	symbol	H. sapiens	6655	H. sapiens	1	0	0	0	0	0	0	0	0	0	0	0	0	0	0	0	0	0	0	0
EXOG	9941	symbol	H. sapiens	9941	H. sapiens	1	0	0	0	0	0	0	0	0	0	0	0	0	0	0	0	0	0	0	0
ERMP1	79956	symbol	H. sapiens	79956	H. sapiens	0	0	0	0	0	0	0	0	0	0	0	0	0	0	0	0	0	0	0	0
BLCAP	10904	symbol	H. sapiens	10904	H. sapiens	0	0	0	0	0	0	0	0	0	0	0	0	0	0	0	0	0	0	0	0
COX5B	1329	symbol	H. sapiens	1329	H. sapiens	1	0	0	1	0	0	0	0	0	0	0	0	0	0	0	0	0	0	0	0
TWF2	11344	symbol	H. sapiens	11344	H. sapiens	0	0	0	0	0	0	0	0	0	0	1	0	0	0	0	0	0	0	1	0
MALSU1	115416	symbol	H. sapiens	115416	H. sapiens	0	0	0	0	0	0	0	0	0	0	0	0	0	0	0	0	0	0	0	0
GSTK1	373156	symbol	H. sapiens	373156	H. sapiens	0	0	0	1	1	0	0	0	0	0	0	0	0	0	0	1	0	0	0	0
AGK	55750	symbol	H. sapiens	55750	H. sapiens	1	0	0	0	0	0	0	0	0	0	0	0	0	0	0	0	0	0	0	0
TPSAB1	7177	symbol	H. sapiens	7177	H. sapiens	0	0	0	0	0	0	0	0	0	0	0	0	0	0	0	0	0	0	0	0
MRPS23	51649	symbol	H. sapiens	51649	H. sapiens	1	0	0	0	0	0	0	0	0	0	0	0	0	0	0	0	0	0	0	0
MYCT1	80177	symbol	H. sapiens	80177	H. sapiens	0	0	0	0	0	0	0	0	0	0	0	0	0	0	0	0	0	0	0	0
PLA2G5	5322	symbol	H. sapiens	5322	H. sapiens	0	0	1	0	0	0	0	0	0	0	0	0	0	0	0	0	0	0	0	0
AIFM1	9131	symbol	H. sapiens	9131	H. sapiens	1	1	0	1	0	0	0	0	0	0	0	0	0	0	0	0	0	1	0	0
MLYCD	23417	symbol	H. sapiens	23417	H. sapiens	0	0	1	0	1	0	0	0	0	0	0	0	0	1	0	1	0	0	0	0
SLC25A4	291	symbol	H. sapiens	291	H. sapiens	1	0	0	0	0	0	0	0	0	0	0	0	0	0	0	0	0	0	0	0
PTPLA	9200	gene_synonym	H. sapiens	9200	H. sapiens	0	0	1	0	0	0	0	0	0	0	0	0	0	1	0	1	0	0	0	0
C19orf33	64073	symbol	H. sapiens	64073	H. sapiens	0	0	0	0	0	0	0	0	0	0	0	0	0	0	0	0	0	0	0	0
PPAPDC3	84814	gene_synonym	H. sapiens	84814	H. sapiens	0	0	0	0	0	0	0	0	0	0	0	0	0	0	0	0	0	0	0	0
SNRNP25	79622	symbol	H. sapiens	79622	H. sapiens	0	0	0	0	0	0	0	0	0	0	0	0	0	0	0	0	0	0	0	0
MPC1	51660	symbol	H. sapiens	51660	H. sapiens	1	0	0	0	0	0	0	0	0	0	0	0	0	0	0	0	0	0	0	0
MYOZ2	51778	symbol	H. sapiens	51778	H. sapiens	0	0	0	0	0	0	0	0	1	0	1	0	0	0	0	0	0	0	0	0
SNAPIN	23557	symbol	H. sapiens	23557	H. sapiens	0	0	0	0	0	0	0	0	0	0	0	1	0	0	0	0	0	0	0	0
CLYBL	171425	symbol	H. sapiens	171425	H. sapiens	0	0	0	0	0	0	0	0	0	0	0	0	0	0	0	0	0	0	0	0
ERI2	112479	symbol	H. sapiens	112479	H. sapiens	0	0	0	0	0	0	0	0	0	0	0	0	0	0	0	0	0	0	0	0
CYP4V2	285440	symbol	H. sapiens	285440	H. sapiens	0	0	1	1	0	0	0	0	0	0	0	0	0	0	0	0	0	0	0	0
NUDT3	11165	symbol	H. sapiens	11165	H. sapiens	0	0	0	0	0	0	0	0	0	0	0	0	0	0	0	1	0	0	0	0
RPP25L	138716	symbol	H. sapiens	138716	H. sapiens	0	0	0	0	0	0	0	0	0	0	0	0	0	0	0	0	0	0	0	0
TEFM	79736	symbol	H. sapiens	79736	H. sapiens	1	0	0	0	1	0	0	0	0	0	0	0	0	1	0	0	0	0	0	0
SPOP	8405	symbol	H. sapiens	8405	H. sapiens	0	0	0	0	0	0	0	0	0	0	0	0	0	0	0	0	0	0	0	0
ERBB4	2066	symbol	H. sapiens	2066	H. sapiens	1	0	0	0	1	0	1	0	0	0	0	0	0	0	0	0	0	0	0	0
MRS2	57380	symbol	H. sapiens	57380	H. sapiens	1	0	0	0	0	0	0	0	0	0	0	0	0	0	0	0	0	0	0	0
TFDP1	7027	symbol	H. sapiens	7027	H. sapiens	0	0	0	0	0	0	0	0	0	0	0	0	0	1	0	0	0	0	0	0
LAMTOR5	10542	symbol	H. sapiens	10542	H. sapiens	0	1	0	0	0	0	0	0	0	0	0	0	0	0	1	0	0	0	1	0
FGF18	8817	symbol	H. sapiens	8817	H. sapiens	0	0	0	0	0	0	0	1	0	0	0	0	1	0	0	0	0	0	0	0
TRIM16L	147166	symbol	H. sapiens	147166	H. sapiens	0	0	0	0	0	0	0	0	0	0	0	0	0	0	0	0	0	0	0	0
NDUFS6	4726	symbol	H. sapiens	4726	H. sapiens	1	0	0	1	0	0	0	0	0	0	0	0	0	0	0	0	0	0	0	0
GAS2	2620	symbol	H. sapiens	2620	H. sapiens	0	0	0	0	0	0	0	0	0	0	0	0	0	0	0	0	0	0	0	0
SLC38A3	10991	symbol	H. sapiens	10991	H. sapiens	0	0	0	0	0	0	0	0	0	0	0	0	0	0	0	0	0	1	1	0
PTER	9317	symbol	H. sapiens	9317	H. sapiens	0	0	0	0	0	0	0	0	0	0	0	0	0	0	0	0	0	0	0	0
ABR	29	symbol	H. sapiens	29	H. sapiens	0	0	0	0	0	0	0	0	0	0	0	0	0	0	0	0	0	0	0	0
DLD	1738	symbol	H. sapiens	1738	H. sapiens	1	0	1	1	1	0	1	0	0	0	0	0	0	1	0	1	0	0	0	0
PDPK1	5170	symbol	H. sapiens	5170	H. sapiens	1	1	0	0	0	0	0	0	0	1	0	1	1	0	0	0	0	0	0	0
KAL1	3730	gene_synonym	H. sapiens	3730	H. sapiens	0	0	0	0	0	0	0	0	0	0	0	0	0	0	0	0	0	0	0	0
NDUFS7	374291	symbol	H. sapiens	374291	H. sapiens	1	0	0	1	1	0	0	0	0	0	0	0	0	0	0	0	0	0	0	0
NTPCR	84284	symbol	H. sapiens	84284	H. sapiens	0	0	0	0	0	0	0	0	0	0	0	0	0	0	0	0	0	0	0	0
TIMP3	7078	symbol	H. sapiens	7078	H. sapiens	0	1	0	0	0	1	0	0	0	0	0	0	0	0	0	0	0	0	0	0
NDUFS8	4728	symbol	H. sapiens	4728	H. sapiens	1	0	0	1	1	0	0	0	0	0	0	0	0	0	0	0	0	0	0	0
TMEM159	57146	gene_synonym	H. sapiens	57146	H. sapiens	0	0	0	0	0	0	0	0	0	0	1	0	0	0	0	0	0	0	0	0
THRA	7067	symbol	H. sapiens	7067	H. sapiens	0	1	0	0	0	0	0	0	0	0	0	0	0	1	0	0	1	0	0	0
PTGR2	145482	symbol	H. sapiens	145482	H. sapiens	0	0	1	1	0	0	0	0	0	0	0	0	0	0	0	0	0	0	0	0
MITF	4286	symbol	H. sapiens	4286	H. sapiens	0	0	0	0	0	0	0	0	0	0	0	0	0	0	0	0	0	0	0	0
SLC38A11	151258	symbol	H. sapiens	151258	H. sapiens	0	0	0	0	0	0	0	0	0	0	0	0	0	0	0	0	0	0	0	0
RCBTB2	1102	symbol	H. sapiens	1102	H. sapiens	0	0	0	0	0	0	0	0	0	0	0	0	0	0	0	0	0	0	0	0
TIMM22	29928	symbol	H. sapiens	29928	H. sapiens	1	0	0	0	0	0	0	0	0	0	0	0	0	0	0	0	0	0	0	0
HIGD1A	25994	symbol	H. sapiens	25994	H. sapiens	1	0	0	0	0	0	0	0	0	0	0	0	0	0	0	0	0	0	0	0
NMNAT1	64802	symbol	H. sapiens	64802	H. sapiens	1	0	0	0	0	0	0	0	0	0	0	0	0	1	0	1	0	0	0	0
HSPB3	8988	symbol	H. sapiens	8988	H. sapiens	0	0	0	0	0	0	0	0	0	0	0	0	0	0	0	0	0	0	0	0
ZNF486	90649	symbol	H. sapiens	90649	H. sapiens	0	0	0	0	0	0	0	0	0	0	0	0	0	0	0	0	0	0	0	0
PRDX3	10935	symbol	H. sapiens	10935	H. sapiens	1	0	0	1	1	0	0	0	0	0	0	0	0	0	0	0	0	0	0	0
PMP22	5376	symbol	H. sapiens	5376	H. sapiens	0	0	0	0	0	0	0	0	0	0	1	0	0	0	0	0	0	0	0	0
COPZ1	22818	symbol	H. sapiens	22818	H. sapiens	0	0	0	0	0	0	0	0	0	0	0	0	0	0	0	0	0	0	0	0
MMACHC	25974	symbol	H. sapiens	25974	H. sapiens	0	0	0	1	0	0	0	0	0	0	0	0	0	0	0	1	0	0	0	0
ALKBH7	84266	symbol	H. sapiens	84266	H. sapiens	1	0	1	1	1	0	0	0	0	0	0	0	0	0	0	0	0	0	0	0
RAB9B	51209	symbol	H. sapiens	51209	H. sapiens	0	0	0	0	0	0	0	0	0	0	0	0	0	0	0	0	0	0	0	0
CASZ1	54897	symbol	H. sapiens	54897	H. sapiens	0	0	0	0	0	0	0	0	0	0	0	0	0	0	0	0	0	0	0	0
ARL6IP5	10550	symbol	H. sapiens	10550	H. sapiens	0	0	0	0	0	0	0	0	0	0	0	0	0	0	0	1	0	0	0	0
SUN1	23353	symbol	H. sapiens	23353	H. sapiens	1	0	0	0	0	0	0	0	0	0	0	0	0	0	0	0	0	0	0	0
GTF2A2	2958	symbol	H. sapiens	2958	H. sapiens	0	0	0	0	0	0	0	0	0	0	0	0	0	1	0	0	0	0	0	0
NDUFAF4	29078	symbol	H. sapiens	29078	H. sapiens	1	0	0	0	0	0	0	0	0	0	0	0	0	0	0	0	0	0	0	0
LSM6	11157	symbol	H. sapiens	11157	H. sapiens	0	0	0	0	0	0	0	0	0	0	0	0	0	0	0	0	0	0	0	0
BCKDHB	594	symbol	H. sapiens	594	H. sapiens	1	1	0	1	1	0	0	0	0	0	0	0	0	0	0	0	0	1	0	0
ERVMER34-1	100288413	symbol	H. sapiens	100288413	H. sapiens	0	0	0	0	0	0	0	0	0	0	0	0	0	0	0	0	0	0	0	0
CHL1	10752	symbol	H. sapiens	10752	H. sapiens	0	0	0	0	0	0	0	0	0	0	0	0	0	0	0	0	0	0	0	0
SLC16A10	117247	symbol	H. sapiens	117247	H. sapiens	0	0	0	0	0	0	0	0	0	0	0	0	0	0	0	0	0	0	0	0
CPT2	1376	symbol	H. sapiens	1376	H. sapiens	1	0	1	0	0	0	1	0	0	0	0	0	0	0	0	0	0	0	0	0
CLCN3	1182	symbol	H. sapiens	1182	H. sapiens	0	0	0	0	0	0	0	0	0	0	0	1	0	0	0	0	0	0	1	0
TMEM38A	79041	symbol	H. sapiens	79041	H. sapiens	0	1	0	0	0	0	0	0	0	0	0	1	0	0	0	0	1	0	0	0
ZNF780B	163131	symbol	H. sapiens	163131	H. sapiens	0	0	0	0	0	0	0	0	0	0	0	0	0	0	0	0	0	0	0	0
CKMT2	1160	symbol	H. sapiens	1160	H. sapiens	1	0	0	0	0	0	0	0	0	0	0	0	0	0	0	1	0	0	0	0
CMC1	152100	symbol	H. sapiens	152100	H. sapiens	0	0	0	0	0	0	0	0	0	0	0	0	0	0	0	0	0	0	0	0
CADPS2	93664	symbol	H. sapiens	93664	H. sapiens	0	0	0	0	0	0	0	0	0	0	0	0	0	0	0	0	0	0	0	0
PCYOX1	51449	symbol	H. sapiens	51449	H. sapiens	0	0	0	1	0	0	0	0	0	0	0	0	0	0	0	0	0	0	0	0
BVES	11149	symbol	H. sapiens	11149	H. sapiens	0	0	0	0	0	0	1	0	1	0	0	0	1	0	1	0	1	0	0	0
CCDC58	131076	gene_synonym	H. sapiens	131076	H. sapiens	1	0	0	0	0	0	0	0	0	0	0	0	0	0	0	0	0	0	0	0
IPO11	51194	symbol	H. sapiens	51194	H. sapiens	0	0	0	0	0	0	0	0	0	0	0	0	0	0	0	0	0	0	0	0
HDHD2	84064	symbol	H. sapiens	84064	H. sapiens	0	0	0	0	0	0	0	0	0	0	0	0	0	0	0	0	0	0	0	0
HSD17B8	7923	symbol	H. sapiens	7923	H. sapiens	1	0	1	1	1	0	0	0	0	0	0	0	0	0	0	0	0	0	0	0
DDTL	100037417	symbol	H. sapiens	100037417	H. sapiens	0	0	0	0	0	0	0	0	0	0	0	0	0	0	0	0	0	0	0	0
ECH1	1891	symbol	H. sapiens	1891	H. sapiens	0	0	1	0	0	0	0	0	0	0	0	0	0	0	0	0	0	0	0	0
MRPL27	51264	symbol	H. sapiens	51264	H. sapiens	1	0	0	0	1	0	0	0	0	0	0	0	0	0	0	0	0	0	0	0
DDO	8528	symbol	H. sapiens	8528	H. sapiens	0	0	0	1	0	0	0	0	0	0	0	0	0	0	0	0	0	0	0	0
TTC1	7265	symbol	H. sapiens	7265	H. sapiens	0	0	0	0	0	0	0	0	0	0	0	0	0	0	0	0	0	0	0	0
SLC25A11	8402	symbol	H. sapiens	8402	H. sapiens	1	0	0	0	0	0	0	0	0	0	0	0	0	0	0	0	0	0	0	0
PYGB	5834	symbol	H. sapiens	5834	H. sapiens	1	0	0	0	0	0	0	0	0	0	0	0	0	0	0	0	0	0	0	0
URGCP-MRPS24	100534592	symbol	H. sapiens	100534592	H. sapiens	0	0	0	0	0	0	0	0	0	0	0	0	0	0	0	0	0	0	0	0
SUOX	6821	symbol	H. sapiens	6821	H. sapiens	1	0	0	1	1	0	0	0	0	0	0	0	0	0	0	1	0	0	0	0
JARID2	3720	symbol	H. sapiens	3720	H. sapiens	0	0	0	0	0	1	0	0	0	0	0	0	0	0	0	0	1	0	0	0
PCDH7	5099	symbol	H. sapiens	5099	H. sapiens	0	0	0	0	0	0	0	0	0	0	0	0	0	0	0	0	0	0	0	0
HIP1	3092	symbol	H. sapiens	3092	H. sapiens	1	0	0	0	0	0	0	0	0	0	0	0	0	0	0	0	0	0	0	0
NCALD	83988	symbol	H. sapiens	83988	H. sapiens	0	0	0	0	0	0	0	0	0	0	0	0	0	0	0	0	0	0	1	0
ACAA2	10449	symbol	H. sapiens	10449	H. sapiens	1	0	1	0	1	0	0	0	0	0	0	0	0	0	0	0	0	0	0	0
FHL2	2274	symbol	H. sapiens	2274	H. sapiens	0	1	0	0	0	0	1	0	1	1	1	0	0	0	0	0	0	0	0	0
PPP1R1A	5502	symbol	H. sapiens	5502	H. sapiens	1	0	0	0	0	0	0	0	0	0	0	0	0	0	0	0	0	0	0	0
MRPL33	9553	symbol	H. sapiens	9553	H. sapiens	1	0	0	0	1	0	0	0	0	0	0	0	0	0	0	0	0	0	0	0
CISD1	55847	symbol	H. sapiens	55847	H. sapiens	1	0	0	0	0	0	0	0	0	0	0	0	0	0	0	0	0	0	0	0
ZNF181	339318	symbol	H. sapiens	339318	H. sapiens	0	0	0	0	0	0	0	0	0	0	0	0	0	0	0	0	0	0	0	0
KCNRG	283518	symbol	H. sapiens	283518	H. sapiens	0	0	0	0	0	0	0	0	0	0	0	0	0	0	0	0	0	0	0	0
RCHY1	25898	symbol	H. sapiens	25898	H. sapiens	0	0	0	0	0	0	0	0	0	0	0	0	0	1	0	0	0	0	0	0
UACA	55075	symbol	H. sapiens	55075	H. sapiens	0	0	0	0	0	0	0	0	0	0	0	0	0	0	0	0	0	0	0	0
C1orf192	257177	gene_synonym	H. sapiens	257177	H. sapiens	0	0	0	0	0	0	0	0	0	0	0	0	0	0	0	0	0	0	0	0
NDUFS4	4724	symbol	H. sapiens	4724	H. sapiens	1	0	0	1	0	0	0	0	0	0	0	0	0	0	0	0	0	0	0	0
ALDH1A1	216	symbol	H. sapiens	216	H. sapiens	0	0	1	1	0	0	0	0	0	0	0	0	0	0	0	0	0	0	0	0
ZNF189	7743	symbol	H. sapiens	7743	H. sapiens	0	0	0	0	0	0	0	0	0	0	0	0	0	0	0	0	0	0	0	0
COX10	1352	symbol	H. sapiens	1352	H. sapiens	1	0	0	0	0	0	0	0	0	0	0	0	0	1	0	0	0	0	0	0
CERS6	253782	symbol	H. sapiens	253782	H. sapiens	0	0	0	0	0	0	0	0	0	0	0	0	0	0	0	0	0	0	0	1
QARS	2058	gene_synonym	H. sapiens	2058	H. sapiens	0	1	0	0	0	1	0	0	0	0	0	0	0	0	0	0	0	0	0	0
CUTC	51076	symbol	H. sapiens	51076	H. sapiens	0	0	0	0	0	0	0	0	0	0	0	1	0	0	0	0	0	0	0	0
MRPS30	10884	symbol	H. sapiens	10884	H. sapiens	1	0	0	0	1	0	0	0	0	0	0	0	0	0	0	0	0	0	0	0
MYBPC3	4607	symbol	H. sapiens	4607	H. sapiens	0	0	0	0	0	0	1	0	1	0	1	0	0	0	0	0	1	0	1	0
C17orf75	64149	symbol	H. sapiens	64149	H. sapiens	0	0	0	0	0	0	0	0	0	0	0	0	0	0	0	0	0	0	0	0
GBAS	2631	gene_synonym	H. sapiens	2631	H. sapiens	1	0	0	0	0	0	0	0	0	0	0	0	0	0	0	0	0	0	0	0
DSTN	11034	symbol	H. sapiens	11034	H. sapiens	0	0	0	0	0	0	0	0	0	0	0	0	0	0	0	0	0	0	1	0
FH	2271	symbol	H. sapiens	2271	H. sapiens	1	0	0	0	1	0	0	0	0	0	0	0	0	0	0	0	0	0	0	0
ACE2	59272	symbol	H. sapiens	59272	H. sapiens	0	0	0	0	0	0	0	0	0	0	0	0	0	0	1	0	1	0	1	0
RGS6	9628	symbol	H. sapiens	9628	H. sapiens	0	0	0	0	0	0	0	0	0	0	0	0	0	0	0	0	0	0	0	0
PTPN4	5775	symbol	H. sapiens	5775	H. sapiens	0	0	0	0	0	0	0	0	0	0	0	0	0	0	0	0	0	0	0	0
LPIN1	23175	symbol	H. sapiens	23175	H. sapiens	1	1	1	0	0	0	0	0	0	0	0	0	0	0	0	1	1	0	0	0
MRPS10	55173	symbol	H. sapiens	55173	H. sapiens	1	0	0	0	1	0	0	0	0	0	0	0	0	0	0	0	0	0	0	0
SNRPC	6631	symbol	H. sapiens	6631	H. sapiens	0	0	0	0	0	0	0	0	0	0	0	0	0	0	0	0	0	0	0	0
EMCN	51705	symbol	H. sapiens	51705	H. sapiens	0	0	0	0	0	0	0	0	0	0	0	0	0	0	0	0	0	0	0	0
COX7A2	1347	symbol	H. sapiens	1347	H. sapiens	1	0	0	1	0	0	0	0	0	0	0	0	0	0	0	0	0	0	0	0
NDUFC1	4717	symbol	H. sapiens	4717	H. sapiens	1	0	0	1	0	0	0	0	0	0	0	0	0	0	0	0	0	0	0	0
BTNL9	153579	symbol	H. sapiens	153579	H. sapiens	0	0	0	0	0	0	0	0	0	0	0	0	0	0	0	0	0	0	0	0
CCDC68	80323	symbol	H. sapiens	80323	H. sapiens	0	0	0	0	0	0	0	0	0	0	0	0	0	0	0	0	0	0	0	0
STRADB	55437	symbol	H. sapiens	55437	H. sapiens	0	0	0	0	0	0	0	0	0	0	0	0	0	0	0	0	0	0	0	0
SCP2	6342	symbol	H. sapiens	6342	H. sapiens	0	0	1	0	0	0	0	0	0	0	0	0	0	0	0	0	0	0	0	0
RPS13	6207	symbol	H. sapiens	6207	H. sapiens	0	0	0	0	0	0	0	0	0	1	0	0	0	0	0	0	0	0	0	0
IGSF10	285313	symbol	H. sapiens	285313	H. sapiens	0	0	0	0	0	0	0	0	0	0	0	0	0	0	0	0	0	0	0	0
PAQR9	344838	symbol	H. sapiens	344838	H. sapiens	0	0	0	0	0	0	0	0	0	0	0	0	0	0	0	0	0	0	0	0
ST8SIA6	338596	symbol	H. sapiens	338596	H. sapiens	0	0	0	0	0	0	1	0	0	0	0	0	0	0	0	1	0	0	0	0
CTSH	1512	symbol	H. sapiens	1512	H. sapiens	0	1	0	0	0	0	1	1	0	0	0	0	1	0	0	0	0	0	0	0
HAND2	9464	symbol	H. sapiens	9464	H. sapiens	0	0	0	0	0	0	1	1	1	0	0	0	0	1	0	0	1	0	0	0
COX17	10063	symbol	H. sapiens	10063	H. sapiens	1	0	0	0	0	0	0	0	0	0	0	0	0	0	0	0	0	0	0	0
RPL3L	6123	symbol	H. sapiens	6123	H. sapiens	0	0	0	0	0	0	0	0	0	0	1	0	0	0	0	0	0	0	0	0
NET1	10276	symbol	H. sapiens	10276	H. sapiens	0	0	0	0	0	0	0	0	0	0	0	0	0	0	0	0	0	0	0	0
APCDD1	147495	symbol	H. sapiens	147495	H. sapiens	0	0	0	0	0	0	0	0	0	0	0	0	0	0	0	0	0	0	0	0
UQCRFS1	7386	symbol	H. sapiens	7386	H. sapiens	1	0	0	1	0	0	0	0	0	0	0	0	0	0	0	0	0	0	0	0
GRB14	2888	symbol	H. sapiens	2888	H. sapiens	0	1	0	0	0	0	0	0	0	0	0	0	0	0	0	0	0	0	0	0
PIP5K1B	8395	symbol	H. sapiens	8395	H. sapiens	0	0	0	0	0	0	0	0	0	0	0	0	0	0	0	1	0	0	0	0
ZEB2	9839	symbol	H. sapiens	9839	H. sapiens	0	0	0	0	0	0	0	0	0	0	0	0	0	0	0	0	0	0	0	0
TSC1	7248	symbol	H. sapiens	7248	H. sapiens	1	1	0	0	0	0	1	1	1	0	0	0	0	0	0	0	0	1	1	0
HOGA1	112817	symbol	H. sapiens	112817	H. sapiens	0	0	1	0	1	0	0	0	0	0	0	0	0	0	0	0	0	0	0	0
MAOB	4129	symbol	H. sapiens	4129	H. sapiens	1	1	0	1	0	0	0	0	0	0	0	0	0	0	0	0	0	0	0	0
CDH13	1012	symbol	H. sapiens	1012	H. sapiens	0	0	0	0	0	0	0	1	0	1	0	0	1	0	1	0	0	0	0	0
PPARA	5465	symbol	H. sapiens	5465	H. sapiens	1	1	1	0	0	0	1	0	0	0	0	0	0	0	0	0	1	1	1	0
C15orf61	145853	symbol	H. sapiens	145853	H. sapiens	0	0	0	0	0	0	0	0	0	0	0	0	0	0	0	0	0	0	0	0
NDUFS3	4722	symbol	H. sapiens	4722	H. sapiens	1	0	0	1	1	0	0	0	0	0	0	0	0	0	0	0	0	0	0	0
FN3K	64122	symbol	H. sapiens	64122	H. sapiens	0	0	0	0	0	0	0	0	0	0	0	0	0	0	0	0	0	0	0	0
ARHGAP10	79658	symbol	H. sapiens	79658	H. sapiens	0	0	0	0	0	0	0	0	0	0	0	0	0	0	0	0	0	0	0	0
TUBE1	51175	symbol	H. sapiens	51175	H. sapiens	0	0	0	0	0	0	0	0	0	0	0	0	0	0	0	0	0	0	0	0
C9orf131	138724	symbol	H. sapiens	138724	H. sapiens	0	0	0	0	0	0	0	0	0	0	0	0	0	0	0	0	0	0	0	0
GTPBP8	29083	symbol	H. sapiens	29083	H. sapiens	0	0	0	0	0	0	0	0	0	0	0	0	0	0	0	0	0	0	0	0
TNNT3	7140	symbol	H. sapiens	7140	H. sapiens	0	0	0	0	0	0	0	0	1	0	1	0	0	0	0	0	1	0	0	0
KLF13	51621	symbol	H. sapiens	51621	H. sapiens	0	0	0	0	0	0	0	0	0	0	0	0	0	1	0	0	0	0	0	0
ACAT1	38	symbol	H. sapiens	38	H. sapiens	1	1	1	0	1	0	0	0	0	0	0	0	0	1	0	1	0	1	0	0
ZNF521	25925	symbol	H. sapiens	25925	H. sapiens	0	0	0	0	0	0	0	0	0	0	0	0	0	0	0	0	0	0	0	0
LY75-CD302	100526664	symbol	H. sapiens	100526664	H. sapiens	0	0	0	0	0	0	0	0	0	0	0	0	0	0	0	0	0	0	0	0
ZNF622	90441	symbol	H. sapiens	90441	H. sapiens	0	0	0	0	0	0	0	0	0	0	0	0	0	0	0	0	0	0	0	0
SAT2	112483	symbol	H. sapiens	112483	H. sapiens	0	0	0	0	0	0	0	0	0	0	0	0	0	0	0	0	0	0	0	0
NUBPL	80224	symbol	H. sapiens	80224	H. sapiens	1	0	0	0	1	0	0	0	0	0	0	0	0	0	0	1	0	0	0	0
MCCC1	56922	symbol	H. sapiens	56922	H. sapiens	1	0	1	0	1	0	0	0	0	0	0	0	0	0	0	1	0	0	0	0
SYNJ2BP-COX16	100529257	symbol	H. sapiens	100529257	H. sapiens	0	0	0	0	0	0	0	0	0	0	0	0	0	0	0	0	0	0	0	0
HEATR5B	54497	symbol	H. sapiens	54497	H. sapiens	0	0	0	0	0	0	0	0	0	0	0	0	0	0	0	0	0	0	0	0
CCDC146	57639	symbol	H. sapiens	57639	H. sapiens	0	0	0	0	0	0	0	0	0	0	0	0	0	0	0	0	0	0	0	0
SLC29A2	3177	symbol	H. sapiens	3177	H. sapiens	0	1	0	0	0	0	0	0	0	0	0	0	0	0	0	0	0	0	1	0
ZFP3	124961	symbol	H. sapiens	124961	H. sapiens	0	0	0	0	0	0	0	0	0	0	0	0	0	0	0	0	0	0	0	0
LEO1	123169	symbol	H. sapiens	123169	H. sapiens	0	0	0	0	0	0	1	0	0	0	0	0	0	1	0	0	0	0	0	0
ZFPM2	23414	symbol	H. sapiens	23414	H. sapiens	0	0	0	0	0	0	1	1	1	0	0	0	0	0	0	0	0	0	0	0
GIN1	54826	symbol	H. sapiens	54826	H. sapiens	0	0	0	0	0	0	0	0	0	0	0	0	0	0	0	0	0	0	0	0
LIN9	286826	symbol	H. sapiens	286826	H. sapiens	0	0	0	0	0	0	0	0	0	0	0	0	0	1	0	0	0	0	0	0
LIFR	3977	symbol	H. sapiens	3977	H. sapiens	0	0	0	0	0	1	0	0	0	0	0	0	0	0	0	0	0	0	0	0
IMPA2	3613	symbol	H. sapiens	3613	H. sapiens	0	0	1	0	0	0	0	0	0	0	0	0	0	0	0	1	0	0	0	0
MRPL48	51642	symbol	H. sapiens	51642	H. sapiens	1	0	0	0	1	0	0	0	0	0	0	0	0	0	0	0	0	0	0	0
CD38	952	symbol	H. sapiens	952	H. sapiens	0	1	0	0	0	1	0	0	0	0	0	1	0	0	0	0	1	0	1	0
RGCC	28984	symbol	H. sapiens	28984	H. sapiens	0	0	0	0	0	0	0	0	0	0	0	0	1	0	0	0	0	0	0	0
TP53INP1	94241	symbol	H. sapiens	94241	H. sapiens	0	0	0	0	0	0	0	0	0	0	0	0	0	0	0	0	0	0	0	0
SLIRP	81892	symbol	H. sapiens	81892	H. sapiens	1	0	0	0	0	0	0	0	0	0	0	0	0	0	0	0	0	0	0	0
OXCT1	5019	symbol	H. sapiens	5019	H. sapiens	1	1	0	0	1	0	1	0	0	0	0	0	0	0	0	0	0	1	0	0
COA1	55744	symbol	H. sapiens	55744	H. sapiens	1	0	0	0	0	0	0	0	0	0	0	0	0	0	0	0	0	0	0	0
CMC2	56942	symbol	H. sapiens	56942	H. sapiens	0	0	0	0	0	0	0	0	0	0	0	0	0	0	0	0	0	0	0	0
CAT	847	symbol	H. sapiens	847	H. sapiens	1	1	0	1	0	0	0	0	0	1	0	0	0	0	0	0	0	1	0	0
EBF3	253738	symbol	H. sapiens	253738	H. sapiens	0	0	0	0	0	0	0	0	0	0	0	0	0	0	0	0	0	0	0	0
BCL11A	53335	symbol	H. sapiens	53335	H. sapiens	0	1	0	0	0	0	0	0	0	0	0	0	0	0	0	0	0	0	0	0
GLCE	26035	symbol	H. sapiens	26035	H. sapiens	0	0	0	0	0	0	0	0	0	0	0	0	0	0	0	1	0	0	0	0
PSD3	23362	symbol	H. sapiens	23362	H. sapiens	0	0	0	0	0	0	0	0	0	0	0	0	0	0	0	0	0	0	0	0
ARL6IP1	23204	symbol	H. sapiens	23204	H. sapiens	0	0	0	0	0	0	0	0	0	0	0	0	0	0	0	0	0	0	0	0
SEPP1	6414	gene_synonym	H. sapiens	6414	H. sapiens	0	0	0	0	0	0	0	0	0	0	0	0	0	0	0	0	0	0	0	0
C4orf29	80167	gene_synonym	H. sapiens	80167	H. sapiens	0	0	0	0	0	0	0	0	0	0	0	0	0	0	0	0	0	0	0	0
CAV1	857	symbol	H. sapiens	857	H. sapiens	1	1	0	0	0	0	0	1	1	1	0	1	1	0	1	0	1	0	1	0
GHITM	27069	symbol	H. sapiens	27069	H. sapiens	1	0	0	0	0	0	0	0	0	0	0	0	0	0	0	0	0	0	0	0
LSM3	27258	symbol	H. sapiens	27258	H. sapiens	0	0	0	0	0	0	0	0	0	0	1	0	0	0	0	0	0	0	0	0
EPB41L4B	54566	symbol	H. sapiens	54566	H. sapiens	0	0	0	0	0	0	0	0	0	0	1	0	1	0	0	0	0	0	0	0
LEAP2	116842	symbol	H. sapiens	116842	H. sapiens	0	0	0	0	0	0	0	0	0	0	0	0	0	0	0	0	0	0	0	0
TRMT61B	55006	symbol	H. sapiens	55006	H. sapiens	0	0	0	0	1	0	0	0	0	0	0	0	0	0	0	0	0	0	0	0
ADH5	128	symbol	H. sapiens	128	H. sapiens	1	0	1	1	0	0	0	0	0	0	0	0	0	0	0	0	0	0	1	0
METTL7A	25840	symbol	H. sapiens	25840	H. sapiens	0	0	0	0	0	0	0	0	0	0	0	0	0	0	0	0	0	0	0	0
CPTP	80772	symbol	H. sapiens	80772	H. sapiens	0	0	0	0	0	0	0	0	0	0	0	0	0	0	0	0	0	0	0	0
CD300LG	146894	symbol	H. sapiens	146894	H. sapiens	0	0	0	0	0	0	0	0	0	0	0	0	0	0	0	0	0	0	0	0
MYOM1	8736	symbol	H. sapiens	8736	H. sapiens	0	0	0	0	0	0	0	0	0	0	1	0	0	0	0	0	0	0	0	0
SLC20A2	6575	symbol	H. sapiens	6575	H. sapiens	0	0	0	0	0	0	0	0	0	0	0	0	0	0	0	0	0	0	0	0
TCP11L2	255394	symbol	H. sapiens	255394	H. sapiens	0	0	0	0	0	0	0	0	0	0	0	0	0	0	0	0	0	0	0	0
INSIG2	51141	symbol	H. sapiens	51141	H. sapiens	0	1	1	0	0	0	1	0	0	0	0	0	0	0	0	0	0	0	0	0
UBOX5	22888	symbol	H. sapiens	22888	H. sapiens	0	0	0	0	0	0	0	0	0	1	0	0	0	0	0	0	0	0	0	0
PTPRB	5787	symbol	H. sapiens	5787	H. sapiens	0	0	0	0	0	0	0	1	0	0	0	0	0	0	0	0	0	0	0	0
TLN2	83660	symbol	H. sapiens	83660	H. sapiens	0	0	0	0	0	0	0	0	0	1	0	0	0	0	0	0	0	0	0	0
FRMD3	257019	symbol	H. sapiens	257019	H. sapiens	0	0	0	0	0	0	0	0	0	0	1	0	0	0	0	0	0	0	0	0
GSTM2	2946	symbol	H. sapiens	2946	H. sapiens	1	1	1	1	0	0	0	0	0	0	0	1	0	0	0	1	1	0	0	0
PET112	5188	gene_synonym	H. sapiens	5188	H. sapiens	0	0	0	0	0	0	0	0	0	0	0	0	0	0	0	0	0	0	0	0
IP6K2	51447	symbol	H. sapiens	51447	H. sapiens	0	0	1	0	0	0	0	0	0	0	0	0	0	0	0	1	0	0	0	0
SH3KBP1	30011	symbol	H. sapiens	30011	H. sapiens	0	0	0	0	0	0	0	0	0	1	0	0	0	0	0	0	0	0	0	0
ITM2A	9452	symbol	H. sapiens	9452	H. sapiens	0	0	0	0	0	0	0	0	0	0	0	0	0	0	0	0	0	0	0	0
COA6	388753	symbol	H. sapiens	388753	H. sapiens	1	0	0	0	0	0	0	0	0	0	0	0	0	0	0	0	0	0	0	0
SDHA	6389	symbol	H. sapiens	6389	H. sapiens	1	0	0	1	0	0	0	0	0	0	0	0	0	0	0	0	0	0	0	0
JAK2	3717	symbol	H. sapiens	3717	H. sapiens	0	1	0	0	0	1	0	0	0	1	0	1	1	0	1	0	1	0	0	0
NR1D2	9975	symbol	H. sapiens	9975	H. sapiens	0	1	0	0	0	0	0	0	0	0	0	0	0	0	0	0	0	0	0	0
PKP2	5318	symbol	H. sapiens	5318	H. sapiens	0	0	0	0	0	0	1	0	1	0	0	0	0	0	0	0	1	0	1	0
LAMTOR3	8649	symbol	H. sapiens	8649	H. sapiens	0	1	0	0	0	0	0	0	0	1	0	0	0	0	1	0	0	0	0	0
MLH1	4292	symbol	H. sapiens	4292	H. sapiens	0	0	0	0	0	0	0	0	0	0	1	0	0	0	0	0	0	0	0	0
NDRG3	57446	symbol	H. sapiens	57446	H. sapiens	0	0	0	0	0	0	0	0	0	0	0	0	0	0	0	0	0	0	0	0
SLC25A12	8604	symbol	H. sapiens	8604	H. sapiens	1	0	1	0	0	0	0	0	0	0	0	0	0	0	0	0	1	0	0	0
SLC29A1	2030	symbol	H. sapiens	2030	H. sapiens	0	0	0	0	0	0	0	0	0	0	0	1	0	0	0	0	0	0	1	0
VBP1	7411	symbol	H. sapiens	7411	H. sapiens	0	0	0	0	0	0	0	0	0	0	0	0	0	0	0	0	0	0	0	0
KLHL24	54800	symbol	H. sapiens	54800	H. sapiens	0	0	0	0	0	0	0	0	0	0	0	0	0	0	0	0	0	0	0	0
GPR116	221395	gene_synonym	H. sapiens	221395	H. sapiens	1	0	0	0	0	0	1	1	0	0	0	0	0	0	0	0	0	0	0	0
MRPS7	51081	symbol	H. sapiens	51081	H. sapiens	1	0	0	0	1	0	0	0	0	0	1	0	0	0	0	0	0	0	0	0
TNRC6A	27327	symbol	H. sapiens	27327	H. sapiens	0	0	0	0	0	0	0	0	0	0	0	0	0	0	0	0	0	1	0	0
PPP3CB	5532	symbol	H. sapiens	5532	H. sapiens	1	0	0	0	0	1	1	1	0	0	1	0	0	0	0	0	0	0	0	0
KLF12	11278	symbol	H. sapiens	11278	H. sapiens	0	0	0	0	0	0	0	0	0	0	0	0	0	0	0	0	0	0	0	0
TMEM261	90871	gene_synonym	H. sapiens	90871	H. sapiens	1	0	0	0	0	0	0	0	0	0	0	0	0	0	0	0	0	0	0	0
SMIM11	54065	symbol	H. sapiens	54065	H. sapiens	0	0	0	0	0	0	0	0	0	0	0	0	0	0	0	0	0	0	0	0
GAB1	2549	symbol	H. sapiens	2549	H. sapiens	0	1	0	0	0	0	0	1	0	0	0	0	1	0	0	0	0	0	0	0
TMEM14A	28978	symbol	H. sapiens	28978	H. sapiens	1	0	0	0	0	0	0	0	0	0	0	0	0	0	0	0	0	0	0	0
DPP4	1803	symbol	H. sapiens	1803	H. sapiens	0	0	0	0	0	0	0	0	0	1	0	0	0	0	1	0	0	0	0	0
SUCLA2	8803	symbol	H. sapiens	8803	H. sapiens	1	0	1	0	1	0	0	0	0	0	0	0	0	1	0	1	0	0	0	0
C1QB	713	symbol	H. sapiens	713	H. sapiens	1	0	0	0	0	1	0	0	0	0	0	0	0	0	0	0	0	0	0	0
SDHD	6392	symbol	H. sapiens	6392	H. sapiens	1	0	0	1	0	0	0	0	0	0	0	0	0	0	0	0	0	0	0	0
SLMAP	7871	symbol	H. sapiens	7871	H. sapiens	0	0	0	0	0	0	0	0	0	0	0	1	0	0	0	0	0	0	0	0
GCNT2	2651	symbol	H. sapiens	2651	H. sapiens	0	0	0	0	0	0	0	0	0	0	0	0	1	0	0	1	0	0	0	0
ZFX	7543	symbol	H. sapiens	7543	H. sapiens	0	0	0	0	0	0	0	0	0	0	0	0	0	0	0	0	0	0	0	0
COMMD3	23412	symbol	H. sapiens	23412	H. sapiens	0	0	0	0	0	0	0	0	0	0	0	0	0	0	0	0	0	0	0	0
RBP4	5950	symbol	H. sapiens	5950	H. sapiens	0	0	1	0	0	0	1	0	1	0	0	0	0	0	0	0	0	0	0	0
SEMA3C	10512	symbol	H. sapiens	10512	H. sapiens	0	0	0	0	0	0	1	1	1	0	0	0	1	0	0	0	0	0	1	0
FITM1	161247	symbol	H. sapiens	161247	H. sapiens	0	0	0	0	0	0	0	0	0	0	1	0	0	0	0	1	0	0	0	0
DECR1	1666	symbol	H. sapiens	1666	H. sapiens	0	0	1	1	1	0	0	0	0	0	0	0	0	0	0	0	0	0	0	0
CS	1431	symbol	H. sapiens	1431	H. sapiens	1	0	0	0	1	0	0	0	0	0	0	0	0	0	0	0	0	0	0	0
ISCA1	81689	symbol	H. sapiens	81689	H. sapiens	0	0	0	0	1	0	0	0	0	0	0	0	0	0	0	1	0	0	0	0
KAT6B	23522	symbol	H. sapiens	23522	H. sapiens	0	0	0	0	0	0	0	0	0	0	0	0	0	0	0	0	0	0	0	0
C16orf80	29105	gene_synonym	H. sapiens	29105	H. sapiens	0	0	0	0	0	0	0	0	0	0	0	0	1	0	0	0	0	0	0	0
LINC00998	401397	gene_synonym	H. sapiens	401397	H. sapiens	0	0	0	0	0	0	0	0	0	0	0	0	0	0	0	0	0	0	0	0
LCN6	158062	symbol	H. sapiens	158062	H. sapiens	0	0	0	0	0	0	0	0	0	0	0	0	0	0	0	0	0	0	0	0
MFSD1	64747	symbol	H. sapiens	64747	H. sapiens	0	0	0	0	0	0	0	0	0	0	0	0	0	0	0	0	0	0	0	0
HINT3	135114	symbol	H. sapiens	135114	H. sapiens	0	0	0	0	0	0	0	0	0	0	0	0	0	0	0	0	0	0	0	0
MUT	4594	gene_synonym	H. sapiens	4594	H. sapiens	0	0	0	0	1	0	0	0	0	0	0	0	0	0	0	1	0	0	0	0
EIF1B	10289	symbol	H. sapiens	10289	H. sapiens	0	0	0	0	0	0	0	0	0	0	0	0	0	0	0	0	0	0	0	0
F8	2157	symbol	H. sapiens	2157	H. sapiens	0	0	0	1	0	0	0	0	0	0	0	0	0	0	0	0	0	0	0	1
S100A4	6275	symbol	H. sapiens	6275	H. sapiens	0	0	0	0	0	0	0	0	0	0	0	0	0	0	0	0	0	0	0	0
KCNJ8	3764	symbol	H. sapiens	3764	H. sapiens	1	0	0	0	0	0	1	0	0	0	1	0	0	0	0	0	0	0	1	0
TACO1	51204	symbol	H. sapiens	51204	H. sapiens	1	0	0	0	0	0	0	0	0	0	0	0	0	0	0	0	0	0	0	0
DDR2	4921	symbol	H. sapiens	4921	H. sapiens	0	0	0	0	0	0	0	0	0	1	0	0	1	0	0	0	0	0	0	0
MRPL34	64981	symbol	H. sapiens	64981	H. sapiens	1	0	0	0	1	0	0	0	0	0	0	0	0	0	0	0	0	0	0	0
CA4	762	symbol	H. sapiens	762	H. sapiens	0	0	0	0	0	0	0	0	0	0	0	0	0	0	0	0	0	0	0	0
NCOA4	8031	symbol	H. sapiens	8031	H. sapiens	0	1	0	0	0	0	0	0	0	0	0	1	0	0	0	0	0	0	0	0
ME2	4200	symbol	H. sapiens	4200	H. sapiens	1	0	1	1	1	0	0	0	0	0	0	0	0	0	0	0	0	0	0	0
CHCHD7	79145	symbol	H. sapiens	79145	H. sapiens	1	0	0	0	0	0	0	0	0	0	0	0	0	0	0	0	0	0	0	0
FAXDC2	10826	symbol	H. sapiens	10826	H. sapiens	0	0	0	1	0	0	0	0	0	0	0	0	0	0	0	0	0	0	0	0
HLTF	6596	symbol	H. sapiens	6596	H. sapiens	0	0	0	0	0	0	0	0	0	0	0	0	0	0	0	0	0	0	0	0
MRPS14	63931	symbol	H. sapiens	63931	H. sapiens	1	0	0	0	1	0	0	0	0	0	0	0	0	0	0	0	0	0	0	0
TP53I3	9540	symbol	H. sapiens	9540	H. sapiens	1	0	0	1	0	0	0	0	0	0	0	0	0	0	0	0	0	0	0	0
CDKL5	6792	symbol	H. sapiens	6792	H. sapiens	0	0	0	0	0	0	0	0	0	0	0	0	0	0	0	0	0	0	1	0
RGN	9104	symbol	H. sapiens	9104	H. sapiens	0	0	1	0	0	0	0	0	0	0	0	1	1	1	0	0	0	0	0	0
SYCP3	50511	symbol	H. sapiens	50511	H. sapiens	0	0	0	0	0	0	0	0	0	0	0	0	0	0	0	0	0	0	0	0
DISP1	84976	symbol	H. sapiens	84976	H. sapiens	0	0	0	0	0	0	1	0	1	0	0	0	0	0	0	0	0	0	0	0
EPB41L2	2037	symbol	H. sapiens	2037	H. sapiens	0	0	0	0	0	0	0	0	0	1	1	0	0	0	0	0	0	0	0	0
SLC27A6	28965	symbol	H. sapiens	28965	H. sapiens	0	0	1	0	0	0	0	0	0	0	0	0	0	0	0	0	0	0	0	0
GATM	2628	symbol	H. sapiens	2628	H. sapiens	1	0	1	0	0	0	0	0	0	0	0	0	0	0	0	0	0	0	0	0
NSDHL	50814	symbol	H. sapiens	50814	H. sapiens	0	0	1	1	0	0	1	1	0	0	0	0	0	0	0	0	0	0	0	0
HIGD2A	192286	symbol	H. sapiens	192286	H. sapiens	1	0	0	0	0	0	0	0	0	0	0	0	0	0	0	0	0	0	0	0
DPY19L2	283417	symbol	H. sapiens	283417	H. sapiens	1	0	0	0	0	0	0	0	0	0	0	0	0	0	0	1	0	0	0	0
NDUFB9	4715	symbol	H. sapiens	4715	H. sapiens	1	0	0	1	0	0	0	0	0	0	0	0	0	0	0	0	0	0	0	0
ATP5A1	498	gene_synonym	H. sapiens	498	H. sapiens	1	1	0	0	1	0	0	0	0	0	0	0	1	1	1	1	0	0	0	0
MRPL39	54148	symbol	H. sapiens	54148	H. sapiens	1	0	0	0	1	0	0	0	0	0	0	0	0	0	0	0	0	0	0	0
MYH7B	57644	symbol	H. sapiens	57644	H. sapiens	0	0	0	0	0	0	0	0	0	0	0	0	0	0	0	0	0	0	0	0
MAPRE2	10982	symbol	H. sapiens	10982	H. sapiens	0	0	0	0	0	0	0	0	0	1	1	0	1	0	0	0	0	0	0	0
ATXN7L3B	552889	symbol	H. sapiens	552889	H. sapiens	0	0	0	0	0	0	0	0	0	0	0	0	0	0	0	0	0	0	0	0
FOLR2	2350	symbol	H. sapiens	2350	H. sapiens	0	1	0	0	0	0	0	0	0	0	0	0	0	0	0	0	0	1	0	1
ACOT13	55856	symbol	H. sapiens	55856	H. sapiens	0	0	0	0	1	0	0	0	0	0	0	0	0	0	0	0	0	0	0	0
FMO2	2327	symbol	H. sapiens	2327	H. sapiens	0	0	0	1	0	0	0	0	0	0	0	0	0	0	0	0	0	0	0	0
NDUFB6	4712	symbol	H. sapiens	4712	H. sapiens	1	0	0	1	0	0	0	0	0	0	0	0	0	0	0	0	0	0	0	0
ADHFE1	137872	symbol	H. sapiens	137872	H. sapiens	0	0	0	1	1	0	0	0	0	0	0	0	0	0	0	0	0	0	0	0
AIG1	51390	symbol	H. sapiens	51390	H. sapiens	0	0	1	0	0	0	0	0	0	0	0	0	0	0	0	0	0	0	0	0
SLC41A1	254428	symbol	H. sapiens	254428	H. sapiens	0	0	0	0	0	0	0	0	0	0	0	1	0	0	0	0	0	0	0	0
DNAJC19	131118	symbol	H. sapiens	131118	H. sapiens	1	0	0	0	1	0	0	0	0	0	0	0	0	0	0	0	0	0	0	0
PPP1R13B	23368	symbol	H. sapiens	23368	H. sapiens	0	0	0	0	0	0	0	0	0	0	0	0	0	0	0	0	0	0	0	0
BDH1	622	symbol	H. sapiens	622	H. sapiens	1	0	0	1	1	0	0	0	0	0	0	0	0	0	0	0	0	0	0	0
ALDOC	230	symbol	H. sapiens	230	H. sapiens	1	0	1	0	0	0	0	0	0	0	0	0	0	0	0	1	0	0	0	0
ENO3	2027	symbol	H. sapiens	2027	H. sapiens	1	0	1	0	0	0	0	0	0	0	0	0	0	0	0	1	0	0	0	0
RBP1	5947	symbol	H. sapiens	5947	H. sapiens	0	0	1	0	0	0	0	0	0	0	0	0	0	0	0	0	0	0	0	0
ACTC1	70	symbol	H. sapiens	70	H. sapiens	0	0	0	0	0	0	1	0	1	1	1	0	0	0	0	0	0	0	1	0
NXPE3	91775	symbol	H. sapiens	91775	H. sapiens	0	0	0	0	0	0	0	0	0	0	0	0	0	0	0	0	0	0	0	0
MRPS28	28957	symbol	H. sapiens	28957	H. sapiens	1	0	0	0	1	0	0	0	0	0	0	0	0	0	0	0	0	0	0	0
LRRC2	79442	symbol	H. sapiens	79442	H. sapiens	0	0	0	0	0	0	0	0	0	0	0	0	0	0	0	0	0	0	0	0
CLGN	1047	symbol	H. sapiens	1047	H. sapiens	0	0	0	0	0	0	0	0	0	0	0	0	0	0	0	0	0	0	0	0
CYC1	1537	symbol	H. sapiens	1537	H. sapiens	1	1	0	1	0	0	0	0	0	0	0	0	0	0	0	0	0	0	0	0
APOOL	139322	symbol	H. sapiens	139322	H. sapiens	1	0	0	0	0	0	0	0	0	0	0	0	0	0	0	0	0	0	0	0
ANO5	203859	symbol	H. sapiens	203859	H. sapiens	0	0	0	0	0	0	0	0	0	0	0	0	0	0	0	0	0	0	0	0
GM2A	2760	symbol	H. sapiens	2760	H. sapiens	0	0	0	0	0	0	0	0	0	0	0	0	0	0	0	0	0	0	0	0
RNF125	54941	symbol	H. sapiens	54941	H. sapiens	0	0	0	0	0	1	0	0	0	0	0	0	0	0	0	0	0	0	0	0
EPM2AIP1	9852	symbol	H. sapiens	9852	H. sapiens	0	1	0	0	0	0	0	0	0	0	0	0	0	0	0	0	0	0	0	0
KY	339855	symbol	H. sapiens	339855	H. sapiens	0	0	0	0	0	0	0	0	0	0	1	0	0	0	0	0	0	0	0	0
MTUS2	23281	symbol	H. sapiens	23281	H. sapiens	0	0	0	0	0	0	0	0	0	0	0	0	0	0	0	0	0	0	0	0
EDNRA	1909	symbol	H. sapiens	1909	H. sapiens	1	1	0	0	0	0	1	1	1	0	0	1	0	0	0	1	1	0	1	0
ZNF552	79818	symbol	H. sapiens	79818	H. sapiens	0	0	0	0	0	0	0	0	0	0	0	0	0	0	0	0	0	0	0	0
C14orf159	80017	gene_synonym	H. sapiens	80017	H. sapiens	0	0	0	0	1	0	0	0	0	0	0	0	0	0	0	0	0	0	0	0
LGR4	55366	symbol	H. sapiens	55366	H. sapiens	0	1	0	0	0	1	1	1	0	0	0	0	0	0	0	0	0	0	0	0
DLAT	1737	symbol	H. sapiens	1737	H. sapiens	1	0	1	1	1	0	0	0	0	0	0	0	0	1	0	1	0	0	0	0
LPAR3	23566	symbol	H. sapiens	23566	H. sapiens	0	0	0	0	0	0	0	0	0	0	0	1	0	0	0	0	0	0	1	0
MRPS31	10240	symbol	H. sapiens	10240	H. sapiens	1	0	0	0	0	0	0	0	0	0	0	0	0	0	0	0	0	0	0	0
RGS5	8490	symbol	H. sapiens	8490	H. sapiens	0	0	0	0	0	0	0	0	0	0	0	0	0	0	0	0	0	0	0	0
LDB3	11155	symbol	H. sapiens	11155	H. sapiens	0	0	0	0	0	0	1	0	1	0	1	0	0	0	0	0	0	0	0	0
SMPX	23676	symbol	H. sapiens	23676	H. sapiens	0	0	0	0	0	0	0	0	0	1	1	0	0	0	0	0	0	0	0	0
RABGAP1L	9910	symbol	H. sapiens	9910	H. sapiens	0	0	0	0	0	0	0	0	0	0	0	0	0	0	0	0	0	0	0	0
TMEM126A	84233	symbol	H. sapiens	84233	H. sapiens	1	0	0	0	0	0	0	0	0	0	0	0	0	0	0	0	0	0	0	0
CMBL	134147	symbol	H. sapiens	134147	H. sapiens	0	0	0	0	0	0	0	0	0	0	0	0	0	0	0	0	0	0	0	0
FAM217B	63939	symbol	H. sapiens	63939	H. sapiens	0	0	0	0	0	0	0	0	0	0	0	0	0	0	0	0	0	0	0	0
MRPL35	51318	symbol	H. sapiens	51318	H. sapiens	1	0	0	0	1	0	0	0	0	0	0	0	0	0	0	0	0	0	0	0
NUCKS1	64710	symbol	H. sapiens	64710	H. sapiens	0	0	0	0	0	0	0	0	0	0	0	1	0	0	0	0	0	0	0	0
PANK1	53354	symbol	H. sapiens	53354	H. sapiens	0	0	0	0	0	0	0	0	0	0	0	0	0	1	0	1	0	0	0	0
ASF1A	25842	symbol	H. sapiens	25842	H. sapiens	0	0	0	0	0	0	0	0	1	0	0	0	0	0	0	0	0	0	0	0
FAM78A	286336	symbol	H. sapiens	286336	H. sapiens	0	0	0	0	0	0	0	0	0	0	0	0	0	0	0	0	0	0	0	0
BCO2	83875	symbol	H. sapiens	83875	H. sapiens	0	0	1	1	1	0	0	0	0	0	0	0	0	0	0	0	0	0	0	0
C21orf33	8209	gene_synonym	H. sapiens	8209	H. sapiens	0	0	0	0	0	0	0	0	0	0	0	0	0	0	0	0	0	0	0	0
AQP7	364	symbol	H. sapiens	364	H. sapiens	0	0	0	0	0	0	0	0	0	0	0	0	0	0	0	0	0	0	0	0
ACSM3	6296	symbol	H. sapiens	6296	H. sapiens	0	0	1	0	1	0	0	0	0	0	0	0	0	0	0	1	0	0	1	0
FUNDC2	65991	symbol	H. sapiens	65991	H. sapiens	1	0	0	0	0	0	0	0	0	0	0	1	0	0	0	0	0	0	0	0
CYYR1	116159	symbol	H. sapiens	116159	H. sapiens	0	0	0	0	0	0	0	0	0	0	0	0	0	0	0	0	0	0	0	0
MTIF2	4528	symbol	H. sapiens	4528	H. sapiens	0	0	0	0	0	0	0	0	0	0	0	0	0	0	0	0	0	0	0	0
KIAA1217	56243	symbol	H. sapiens	56243	H. sapiens	0	0	0	0	0	0	1	0	0	0	0	0	0	0	0	0	0	0	0	0
CPNE4	131034	symbol	H. sapiens	131034	H. sapiens	0	0	0	0	0	0	0	0	0	0	0	0	0	0	0	0	0	0	0	0
SLC2A4	6517	symbol	H. sapiens	6517	H. sapiens	1	1	0	0	0	1	0	0	0	0	0	0	0	0	1	1	0	0	1	0
VCL	7414	symbol	H. sapiens	7414	H. sapiens	0	0	0	0	0	0	1	0	0	1	1	0	0	0	0	0	0	0	0	0
PPIC	5480	symbol	H. sapiens	5480	H. sapiens	0	0	0	0	0	0	0	0	0	0	0	0	0	0	0	0	0	0	0	0
PHKA2	5256	symbol	H. sapiens	5256	H. sapiens	1	0	0	0	0	0	0	0	0	0	0	0	0	0	0	0	0	0	0	0
HAS2	3037	symbol	H. sapiens	3037	H. sapiens	0	0	0	0	0	1	1	1	0	0	0	0	1	0	1	1	0	0	0	0
ENAM	10117	symbol	H. sapiens	10117	H. sapiens	0	0	0	0	0	0	0	0	0	0	0	0	0	0	0	0	0	0	0	0
HHATL	57467	symbol	H. sapiens	57467	H. sapiens	0	0	0	0	0	0	0	0	0	0	0	0	0	0	0	0	0	0	0	0
TMEM144	55314	symbol	H. sapiens	55314	H. sapiens	0	0	0	0	0	0	0	0	0	0	0	0	0	0	0	0	0	0	0	0
SH3RF2	153769	symbol	H. sapiens	153769	H. sapiens	0	0	0	0	0	0	0	0	0	0	0	0	1	0	0	0	0	0	0	0
NEK10	152110	symbol	H. sapiens	152110	H. sapiens	0	0	0	0	0	0	0	0	0	0	0	0	0	0	0	0	0	0	0	0
PHB	5245	gene_synonym	H. sapiens	5245	H. sapiens	1	1	0	0	0	1	0	0	0	0	0	0	0	1	0	0	0	0	0	0
PTRHD1	391356	symbol	H. sapiens	391356	H. sapiens	0	0	0	0	0	0	0	0	0	0	0	0	0	0	0	0	0	0	0	0
PTPRK	5796	symbol	H. sapiens	5796	H. sapiens	0	0	0	0	0	0	0	0	0	0	0	0	1	0	0	0	0	0	0	0
GPNMB	10457	symbol	H. sapiens	10457	H. sapiens	0	0	0	0	0	0	0	0	0	0	0	0	1	0	0	0	0	0	0	0
RTN4IP1	84816	symbol	H. sapiens	84816	H. sapiens	1	0	0	1	0	0	0	0	0	0	0	0	0	0	0	0	0	0	0	0
TIFA	92610	symbol	H. sapiens	92610	H. sapiens	0	0	0	0	0	1	0	0	0	0	0	0	0	0	0	0	0	0	0	0
RMND5A	64795	symbol	H. sapiens	64795	H. sapiens	0	0	0	0	0	0	0	0	0	0	0	0	0	0	0	0	0	0	0	0
RNASE1	6035	symbol	H. sapiens	6035	H. sapiens	0	0	0	0	0	0	0	0	0	0	0	0	0	0	0	0	0	0	0	0
PXMP2	5827	symbol	H. sapiens	5827	H. sapiens	0	0	0	0	0	0	0	0	0	0	0	0	0	0	0	0	0	0	0	0
PDE1C	5137	symbol	H. sapiens	5137	H. sapiens	0	0	0	0	0	0	0	0	0	0	0	0	0	0	0	0	0	0	0	0
UQCRHL	440567	symbol	H. sapiens	440567	H. sapiens	1	0	0	0	0	0	0	0	0	0	0	0	0	0	0	0	0	0	0	0
OSGEPL1	64172	symbol	H. sapiens	64172	H. sapiens	0	0	0	0	0	0	0	0	0	0	0	0	0	0	0	0	0	0	0	0
PNPLA4	8228	symbol	H. sapiens	8228	H. sapiens	0	0	0	0	0	0	0	0	0	0	0	0	0	0	0	0	0	0	0	0
IL1RAPL1	11141	symbol	H. sapiens	11141	H. sapiens	0	0	0	0	0	0	0	0	0	0	0	0	0	0	0	0	0	0	0	0
UQCRB	7381	symbol	H. sapiens	7381	H. sapiens	1	0	0	0	0	0	0	0	0	0	0	0	0	0	0	0	0	0	0	0
NDUFA9	4704	symbol	H. sapiens	4704	H. sapiens	1	0	1	1	1	0	0	0	0	0	0	0	0	0	0	0	0	0	0	0
VSIG4	11326	symbol	H. sapiens	11326	H. sapiens	0	0	0	0	0	1	0	0	0	0	0	0	0	0	0	0	0	0	0	0
COX7B	1349	symbol	H. sapiens	1349	H. sapiens	1	0	0	1	0	0	0	0	0	0	0	0	0	0	0	0	0	0	0	0
HIST1H3E	8353	gene_synonym	H. sapiens	8353	H. sapiens	0	0	0	0	0	0	0	0	0	0	0	0	0	0	0	0	0	0	0	0
GPRC5B	51704	symbol	H. sapiens	51704	H. sapiens	0	0	0	0	0	0	0	0	0	0	0	0	0	0	0	0	0	0	0	0
CD34	947	symbol	H. sapiens	947	H. sapiens	0	0	0	0	0	0	0	1	0	0	0	0	0	0	0	0	0	0	1	0
HIST1H1A	3024	gene_synonym	H. sapiens	3024	H. sapiens	0	0	0	0	0	0	0	0	0	0	0	0	0	0	0	0	0	0	0	0
ADCY5	111	symbol	H. sapiens	111	H. sapiens	1	1	0	0	0	0	0	0	0	0	0	1	0	1	0	1	0	0	0	0
EBF2	64641	symbol	H. sapiens	64641	H. sapiens	0	0	0	0	0	0	0	0	0	0	0	0	0	0	0	0	0	0	0	0
LRRC14B	389257	symbol	H. sapiens	389257	H. sapiens	0	0	0	0	0	0	0	0	0	0	0	0	0	0	0	0	0	0	0	0
RRAGD	58528	symbol	H. sapiens	58528	H. sapiens	0	1	0	0	0	0	0	0	0	0	0	0	0	0	0	0	0	1	0	0
EBF1	1879	symbol	H. sapiens	1879	H. sapiens	0	0	0	0	0	0	0	0	0	0	0	0	0	0	0	0	0	0	0	0
PDZRN3	23024	symbol	H. sapiens	23024	H. sapiens	0	0	0	0	0	0	0	0	0	0	0	0	0	0	0	0	0	0	0	0
FASTKD1	79675	symbol	H. sapiens	79675	H. sapiens	0	0	0	0	1	0	0	0	0	0	0	0	0	0	0	0	0	0	0	0
ATP5G1	516	gene_synonym	H. sapiens	516	H. sapiens	1	0	0	0	0	0	0	0	0	0	0	0	0	1	0	1	0	0	0	0
TIMP4	7079	symbol	H. sapiens	7079	H. sapiens	0	1	0	0	0	1	0	0	0	0	1	0	0	0	0	0	0	0	0	0
KCNJ2	3759	symbol	H. sapiens	3759	H. sapiens	1	0	0	0	0	0	0	0	0	0	0	1	0	0	0	0	1	1	1	0
DLK1	8788	symbol	H. sapiens	8788	H. sapiens	0	0	0	0	0	0	0	0	0	0	0	0	0	0	0	0	0	0	0	0
PPM1K	152926	symbol	H. sapiens	152926	H. sapiens	0	0	0	0	1	0	0	0	0	0	0	0	0	0	0	0	0	0	0	0
RFTN2	130132	symbol	H. sapiens	130132	H. sapiens	0	0	0	0	0	0	0	0	0	0	0	0	0	0	0	0	0	0	0	0
COQ5	84274	symbol	H. sapiens	84274	H. sapiens	1	0	1	0	1	0	0	0	0	0	0	0	0	0	0	0	0	0	0	0
NCEH1	57552	symbol	H. sapiens	57552	H. sapiens	0	0	0	0	0	0	0	0	0	0	0	0	0	0	0	0	0	0	0	0
PFKM	5213	symbol	H. sapiens	5213	H. sapiens	1	0	1	0	0	0	0	0	0	0	0	0	0	0	0	1	0	0	0	0
TUBA8	51807	symbol	H. sapiens	51807	H. sapiens	1	0	0	0	0	0	0	0	0	0	0	0	0	0	0	0	0	0	0	0
SLC25A26	115286	symbol	H. sapiens	115286	H. sapiens	1	0	0	0	0	0	0	0	0	0	0	0	0	0	0	0	0	0	0	0
NHLRC2	374354	symbol	H. sapiens	374354	H. sapiens	0	0	0	0	0	0	0	0	0	0	0	0	0	0	0	0	0	0	0	0
VDAC3	7419	symbol	H. sapiens	7419	H. sapiens	1	0	0	0	0	0	0	0	0	0	0	0	0	0	0	0	0	0	0	0
GJC1	10052	symbol	H. sapiens	10052	H. sapiens	0	0	0	0	0	0	1	1	1	0	0	0	0	0	0	0	1	0	1	0
TOB1	10140	symbol	H. sapiens	10140	H. sapiens	0	0	0	0	0	0	0	0	0	0	0	0	0	0	0	0	0	0	0	0
PDHB	5162	symbol	H. sapiens	5162	H. sapiens	1	0	1	1	1	0	0	0	0	0	0	0	0	1	0	1	0	0	0	0
TFRC	7037	symbol	H. sapiens	7037	H. sapiens	0	0	0	0	0	1	0	0	0	0	0	1	0	0	0	0	0	1	1	1
CLIC6	54102	symbol	H. sapiens	54102	H. sapiens	1	0	0	0	0	0	0	0	0	0	0	0	0	0	0	0	0	0	0	0
RPP14	11102	symbol	H. sapiens	11102	H. sapiens	0	0	0	0	0	0	0	0	0	0	0	0	0	0	0	0	0	0	0	0
FAM155B	27112	gene_synonym	H. sapiens	27112	H. sapiens	0	0	0	0	0	0	0	0	0	0	0	1	0	0	0	0	0	0	0	0
SMC2	10592	symbol	H. sapiens	10592	H. sapiens	0	0	0	0	0	0	0	0	0	0	0	0	0	0	0	0	0	0	0	0
MRPL16	54948	symbol	H. sapiens	54948	H. sapiens	1	0	0	0	1	0	0	0	0	0	0	0	0	0	0	0	0	0	0	0
TMEM116	89894	symbol	H. sapiens	89894	H. sapiens	0	0	0	0	0	0	0	0	0	0	0	0	0	0	0	0	0	0	0	0
SCD	6319	symbol	H. sapiens	6319	H. sapiens	0	0	1	1	0	0	0	0	0	0	0	0	0	0	0	0	0	0	0	0
GSTM4	2948	symbol	H. sapiens	2948	H. sapiens	1	0	1	0	0	0	0	0	0	0	0	0	0	0	0	1	0	0	0	0
AQP1	358	symbol	H. sapiens	358	H. sapiens	0	1	0	0	0	0	0	0	0	0	0	1	0	0	0	0	1	1	1	0
ZNF814	730051	symbol	H. sapiens	730051	H. sapiens	0	0	0	0	0	0	0	0	0	0	0	0	0	0	0	0	0	0	0	0
PRICKLE1	144165	symbol	H. sapiens	144165	H. sapiens	0	0	0	0	0	0	1	1	0	0	0	0	0	0	0	0	0	0	0	0
SLC25A40	55972	symbol	H. sapiens	55972	H. sapiens	1	0	0	0	0	0	0	0	0	0	0	0	0	0	0	0	0	0	0	0
PTDSS1	9791	symbol	H. sapiens	9791	H. sapiens	0	0	0	0	0	0	0	0	0	0	0	0	0	0	0	1	0	0	0	0
SLC2A12	154091	symbol	H. sapiens	154091	H. sapiens	0	0	0	0	0	0	0	0	0	0	0	0	0	0	0	0	0	0	0	0
APOO	79135	symbol	H. sapiens	79135	H. sapiens	1	0	0	0	0	0	0	0	0	0	0	0	0	0	0	0	0	0	0	0
ADPRHL1	113622	symbol	H. sapiens	113622	H. sapiens	0	0	0	0	0	0	1	0	1	0	1	0	0	0	0	0	0	0	0	0
NDUFA8	4702	symbol	H. sapiens	4702	H. sapiens	1	0	0	1	0	0	0	0	0	0	0	0	0	0	0	0	0	0	0	0
MEGF8	1954	symbol	H. sapiens	1954	H. sapiens	0	0	0	0	0	0	1	1	0	0	0	0	1	0	0	0	0	0	1	0
EDIL3	10085	symbol	H. sapiens	10085	H. sapiens	0	0	0	0	0	0	0	0	0	0	0	0	0	0	0	0	0	0	0	0
CCDC141	285025	symbol	H. sapiens	285025	H. sapiens	0	0	0	0	0	0	0	0	0	0	0	0	0	0	0	0	0	0	0	0
TC2N	123036	symbol	H. sapiens	123036	H. sapiens	0	0	0	0	0	0	0	0	0	0	0	0	0	0	0	0	0	0	0	0
IP6K3	117283	symbol	H. sapiens	117283	H. sapiens	0	0	1	0	0	0	0	0	0	0	0	0	0	0	0	1	0	0	0	0
PGAM2	5224	symbol	H. sapiens	5224	H. sapiens	1	0	1	0	0	0	0	0	0	0	0	0	0	0	0	1	0	0	0	0
SSR3	6747	symbol	H. sapiens	6747	H. sapiens	0	0	0	0	0	0	0	0	0	0	0	0	0	0	0	0	0	0	0	0
MPPED2	744	symbol	H. sapiens	744	H. sapiens	0	0	0	0	0	0	0	0	0	0	0	0	0	0	0	0	0	0	0	0
NDUFAB1	4706	symbol	H. sapiens	4706	H. sapiens	1	0	1	0	1	0	0	0	0	0	0	0	0	0	0	0	0	0	0	0
ANXA3	306	symbol	H. sapiens	306	H. sapiens	0	1	0	0	0	0	0	0	0	0	0	0	1	0	0	0	0	0	0	0
SMIM5	643008	symbol	H. sapiens	643008	H. sapiens	0	0	0	0	0	0	0	0	0	0	0	0	0	0	0	0	0	0	0	0
SEMA6D	80031	symbol	H. sapiens	80031	H. sapiens	0	0	0	0	0	0	0	0	0	0	0	0	1	0	0	0	0	0	1	0
ETFDH	2110	symbol	H. sapiens	2110	H. sapiens	1	0	1	1	1	0	0	0	0	0	0	0	0	0	0	0	0	0	0	0
FIGN	55137	symbol	H. sapiens	55137	H. sapiens	0	0	0	0	0	0	0	0	0	0	0	0	0	0	0	0	0	0	0	0
TTYH2	94015	symbol	H. sapiens	94015	H. sapiens	1	0	0	0	0	0	0	0	0	0	0	0	0	0	0	0	0	0	0	0
HIF3A	64344	symbol	H. sapiens	64344	H. sapiens	0	0	0	0	0	0	0	1	0	0	0	0	0	1	0	0	0	0	0	0
SYNE1	23345	symbol	H. sapiens	23345	H. sapiens	0	0	0	0	0	0	0	0	1	0	1	0	0	0	0	0	0	0	0	0
EBP	10682	symbol	H. sapiens	10682	H. sapiens	0	0	1	0	0	0	0	0	0	0	0	0	0	0	0	0	0	0	0	0
MRPS25	64432	symbol	H. sapiens	64432	H. sapiens	1	0	0	0	0	0	0	0	0	0	0	0	0	0	0	0	0	0	0	0
ATP1A3	478	symbol	H. sapiens	478	H. sapiens	1	1	0	0	0	0	0	0	0	0	0	1	0	0	0	0	1	0	0	0
SPATS2L	26010	symbol	H. sapiens	26010	H. sapiens	0	0	0	0	0	0	0	0	0	0	0	0	0	0	0	0	0	0	0	0
IRF6	3664	symbol	H. sapiens	3664	H. sapiens	0	0	0	0	0	0	0	0	0	0	0	0	0	0	0	0	0	0	0	0
RAB3A	5864	symbol	H. sapiens	5864	H. sapiens	1	0	0	0	0	0	0	0	0	0	0	0	0	0	0	0	0	0	0	0
TIMMDC1	51300	symbol	H. sapiens	51300	H. sapiens	1	0	0	0	0	0	0	0	0	0	0	0	0	0	0	0	0	0	0	0
NUDT7	283927	symbol	H. sapiens	283927	H. sapiens	0	0	1	0	0	0	0	0	0	0	0	0	0	0	0	1	0	0	0	0
CACNB2	783	symbol	H. sapiens	783	H. sapiens	1	0	0	0	0	0	0	0	0	0	0	1	0	0	0	0	1	0	1	0
CSRP2	1466	symbol	H. sapiens	1466	H. sapiens	0	0	0	0	0	0	0	0	1	1	1	0	0	0	0	0	0	0	0	0
ZNF682	91120	symbol	H. sapiens	91120	H. sapiens	0	0	0	0	0	0	0	0	0	0	0	0	0	0	0	0	0	0	0	0
FPGT-TNNI3K	100526835	symbol	H. sapiens	100526835	H. sapiens	0	0	0	0	0	0	0	0	0	0	0	0	0	0	0	0	0	0	0	0
MRPS33	51650	symbol	H. sapiens	51650	H. sapiens	1	0	0	0	1	0	0	0	0	0	0	0	0	0	0	0	0	0	0	0
RASSF4	83937	symbol	H. sapiens	83937	H. sapiens	0	0	0	0	0	0	0	0	0	0	0	0	0	0	0	0	0	0	0	0
ITLN1	55600	symbol	H. sapiens	55600	H. sapiens	0	0	0	0	0	0	0	0	0	0	0	0	0	0	1	0	0	0	0	0
BLM	641	symbol	H. sapiens	641	H. sapiens	0	1	0	0	0	0	0	0	0	0	0	0	0	0	0	0	0	0	0	0
LSAMP	4045	symbol	H. sapiens	4045	H. sapiens	0	0	0	0	0	0	0	0	0	0	0	0	0	0	0	0	0	0	0	0
CPM	1368	symbol	H. sapiens	1368	H. sapiens	0	0	0	0	0	0	0	0	0	0	0	0	0	0	0	0	0	0	0	0
ASB8	140461	symbol	H. sapiens	140461	H. sapiens	0	0	0	0	0	0	0	0	0	0	0	0	0	0	0	0	0	0	0	0
LYRM7	90624	symbol	H. sapiens	90624	H. sapiens	1	0	0	0	1	0	0	0	0	0	0	0	0	0	0	0	0	0	0	0
ISOC1	51015	symbol	H. sapiens	51015	H. sapiens	0	0	0	0	0	0	0	0	0	0	0	0	0	0	0	0	0	0	0	0
TBX5	6910	symbol	H. sapiens	6910	H. sapiens	0	0	0	0	0	0	1	1	1	0	0	1	0	0	0	0	1	0	0	0
GPR34	2857	symbol	H. sapiens	2857	H. sapiens	0	0	0	0	0	0	0	0	0	0	0	0	0	0	0	0	0	0	0	0
RARB	5915	symbol	H. sapiens	5915	H. sapiens	0	1	0	0	0	0	1	0	1	0	0	0	0	0	0	0	0	0	0	0
ASB14	142686	symbol	H. sapiens	142686	H. sapiens	0	0	0	0	0	0	0	0	0	0	0	0	0	0	0	0	0	0	0	0
ADAM23	8745	symbol	H. sapiens	8745	H. sapiens	0	0	0	0	0	1	0	0	0	0	0	0	0	0	0	0	0	0	0	0
PPIP5K2	23262	symbol	H. sapiens	23262	H. sapiens	0	0	1	0	0	0	0	0	0	0	0	0	0	0	0	1	0	0	0	0
B3GALT2	8707	symbol	H. sapiens	8707	H. sapiens	0	0	0	0	0	0	0	0	0	0	0	0	0	0	0	1	0	0	0	0
C1orf168	199920	gene_synonym	H. sapiens	199920	H. sapiens	0	0	0	0	0	0	0	0	0	0	0	0	0	0	1	0	0	0	0	0
EYS	346007	symbol	H. sapiens	346007	H. sapiens	0	0	0	0	0	0	0	0	0	0	0	0	0	0	0	0	0	0	0	0
PLCXD3	345557	symbol	H. sapiens	345557	H. sapiens	0	0	0	0	0	0	0	0	0	0	0	0	0	0	0	0	0	0	0	0
SHISA3	152573	symbol	H. sapiens	152573	H. sapiens	0	0	0	0	0	0	0	0	0	0	0	0	0	0	0	0	0	0	0	0
RNASE6	6039	symbol	H. sapiens	6039	H. sapiens	0	0	0	0	0	1	0	0	0	0	0	0	0	0	0	0	0	0	0	0
LRRC10	376132	symbol	H. sapiens	376132	H. sapiens	0	0	0	0	0	0	1	0	1	0	1	0	0	0	0	0	0	0	0	0
NAV1	89796	symbol	H. sapiens	89796	H. sapiens	0	0	0	0	0	0	0	0	0	0	0	0	0	0	0	0	0	0	0	0
EYA1	2138	symbol	H. sapiens	2138	H. sapiens	0	0	0	0	0	0	1	1	1	0	0	0	1	0	0	0	0	0	0	0
CD36	948	symbol	H. sapiens	948	H. sapiens	1	1	1	0	0	0	0	0	0	0	0	1	0	0	1	0	0	0	1	1
FGF12	2257	symbol	H. sapiens	2257	H. sapiens	0	0	0	0	0	0	1	0	0	0	0	0	0	0	0	0	1	0	1	0
MBNL3	55796	symbol	H. sapiens	55796	H. sapiens	0	0	0	0	0	0	0	0	0	0	0	0	0	0	0	0	0	0	0	0
PAIP2B	400961	symbol	H. sapiens	400961	H. sapiens	0	0	0	0	0	0	0	0	0	0	0	0	0	0	0	0	0	0	0	0
PROX1	5629	symbol	H. sapiens	5629	H. sapiens	0	0	0	0	0	0	1	1	1	0	1	0	1	0	0	0	0	1	0	0
DCUN1D2	55208	symbol	H. sapiens	55208	H. sapiens	0	0	0	0	0	0	0	0	0	0	0	0	0	0	0	0	0	0	0	0
AGL	178	symbol	H. sapiens	178	H. sapiens	1	1	0	0	0	0	0	0	0	0	0	0	0	0	0	0	0	1	0	0
CYB5D1	124637	symbol	H. sapiens	124637	H. sapiens	0	0	0	0	0	0	0	0	0	0	0	0	0	0	0	0	0	0	0	0
ACSL1	2180	symbol	H. sapiens	2180	H. sapiens	1	1	1	0	0	1	0	0	0	0	0	0	0	1	0	1	0	1	0	0
FNDC5	252995	symbol	H. sapiens	252995	H. sapiens	0	0	0	0	0	0	0	0	0	0	0	0	0	0	0	0	0	0	0	0
CDCA7L	55536	symbol	H. sapiens	55536	H. sapiens	0	0	0	0	0	0	0	0	0	0	0	0	0	0	0	0	0	0	0	0
C7orf55	154791	gene_synonym	H. sapiens	154791	H. sapiens	1	0	0	0	0	0	0	0	0	0	0	0	1	0	0	0	0	0	0	0
MTSS1	9788	symbol	H. sapiens	9788	H. sapiens	0	0	0	0	0	0	1	1	0	0	0	0	1	0	0	0	0	0	0	0
TMEM88	92162	symbol	H. sapiens	92162	H. sapiens	0	0	0	0	0	0	0	0	0	0	0	0	0	0	0	0	0	0	0	0
ACACB	32	symbol	H. sapiens	32	H. sapiens	1	0	1	0	0	0	0	0	0	0	0	0	0	1	0	1	0	1	0	0
ABCD2	225	symbol	H. sapiens	225	H. sapiens	1	0	1	0	0	0	0	0	0	0	0	0	0	0	0	0	0	0	0	0
NDUFB3	4709	symbol	H. sapiens	4709	H. sapiens	1	0	0	1	0	0	0	0	0	0	0	0	0	0	0	0	0	0	0	0
HIST1H1E	3008	gene_synonym	H. sapiens	3008	H. sapiens	0	0	0	0	0	0	0	0	0	0	0	0	0	0	0	0	0	0	0	0
NDUFB5	4711	symbol	H. sapiens	4711	H. sapiens	1	0	0	1	0	0	0	0	0	0	0	0	0	0	0	0	0	0	0	0
CYBB	1536	symbol	H. sapiens	1536	H. sapiens	1	1	0	1	0	1	0	0	0	0	0	0	0	0	0	0	0	1	0	1
ACBD5	91452	symbol	H. sapiens	91452	H. sapiens	0	0	1	0	0	0	0	0	0	0	0	0	0	0	0	0	0	0	0	0
MPEG1	219972	symbol	H. sapiens	219972	H. sapiens	0	0	0	0	0	1	0	0	0	0	0	0	0	0	0	0	0	0	0	0
COQ3	51805	symbol	H. sapiens	51805	H. sapiens	1	0	1	0	1	0	0	0	0	0	0	0	0	0	0	0	0	0	0	0
SPHKAP	80309	symbol	H. sapiens	80309	H. sapiens	0	0	0	0	0	0	0	0	0	0	0	0	0	0	0	0	0	0	0	0
FABP5	2171	symbol	H. sapiens	2171	H. sapiens	0	0	0	0	0	0	0	0	0	0	0	0	0	0	0	1	1	0	1	0
TPCN1	53373	symbol	H. sapiens	53373	H. sapiens	0	0	0	0	0	0	0	0	0	0	0	1	0	0	0	0	0	0	0	0
XIRP2	129446	symbol	H. sapiens	129446	H. sapiens	0	0	0	0	0	0	1	0	1	1	1	0	0	0	0	0	0	0	0	0
OR51E1	143503	symbol	H. sapiens	143503	H. sapiens	0	0	0	0	0	0	0	0	0	0	0	0	0	0	0	0	0	0	0	0
AKAP1	8165	symbol	H. sapiens	8165	H. sapiens	1	0	0	0	0	1	0	0	0	0	0	0	0	0	0	0	0	0	0	0
LRRN3	54674	symbol	H. sapiens	54674	H. sapiens	0	0	0	0	0	0	0	0	0	0	0	0	0	0	0	0	0	0	0	0
UQCRH	7388	symbol	H. sapiens	7388	H. sapiens	1	0	0	1	0	0	0	0	0	0	0	0	0	0	0	0	0	0	0	0
LYVE1	10894	symbol	H. sapiens	10894	H. sapiens	0	0	0	0	0	0	0	0	0	0	0	0	1	0	0	0	0	0	0	0
PDE7A	5150	symbol	H. sapiens	5150	H. sapiens	0	0	0	0	0	0	0	0	0	0	0	0	0	0	0	1	0	0	0	0
SFRP1	6422	symbol	H. sapiens	6422	H. sapiens	0	1	0	0	0	1	1	1	0	0	0	0	1	0	0	0	0	1	0	0
CHN2	1124	symbol	H. sapiens	1124	H. sapiens	0	0	0	0	0	0	0	0	0	0	0	0	0	0	0	0	0	0	0	0
GMPR	2766	symbol	H. sapiens	2766	H. sapiens	1	0	0	1	0	0	0	0	0	0	0	0	0	0	0	1	0	0	0	0
RWDD2B	10069	symbol	H. sapiens	10069	H. sapiens	0	0	0	0	0	0	0	0	0	0	0	0	0	0	0	0	0	0	0	0
C15orf59	388135	gene_synonym	H. sapiens	388135	H. sapiens	0	0	0	0	0	0	0	0	0	0	0	0	0	0	0	0	0	0	0	0
SLC25A20	788	symbol	H. sapiens	788	H. sapiens	1	0	0	0	0	0	1	0	0	0	0	0	0	0	0	0	0	0	0	0
LMOD3	56203	symbol	H. sapiens	56203	H. sapiens	0	0	0	0	0	0	0	0	1	0	1	0	0	0	0	0	0	0	1	0
PPP1R1C	151242	symbol	H. sapiens	151242	H. sapiens	0	0	0	0	0	0	0	0	0	0	0	0	0	0	0	0	0	0	0	0
GJA1	2697	symbol	H. sapiens	2697	H. sapiens	0	1	0	0	0	0	1	1	1	1	1	1	0	0	1	0	1	0	1	0
ATP1A2	477	symbol	H. sapiens	477	H. sapiens	1	1	0	0	0	0	0	0	0	0	0	1	0	0	1	0	1	1	1	0
GUCY1A3	2982	gene_synonym	H. sapiens	2982	H. sapiens	0	0	0	0	0	0	0	0	0	0	0	0	0	1	0	1	1	0	1	0
NT5C1A	84618	symbol	H. sapiens	84618	H. sapiens	0	0	0	0	0	0	0	0	0	0	0	0	0	0	0	1	0	0	0	0
SCN7A	6332	symbol	H. sapiens	6332	H. sapiens	1	0	0	0	0	0	0	0	0	0	0	1	0	0	0	0	0	0	0	0
MS4A4A	51338	symbol	H. sapiens	51338	H. sapiens	0	0	0	0	0	0	0	0	0	0	0	0	0	0	1	0	0	0	0	0
LSMEM2	132228	symbol	H. sapiens	132228	H. sapiens	0	0	0	0	0	0	0	0	0	0	0	0	0	0	0	0	0	0	0	0
AIF1L	83543	symbol	H. sapiens	83543	H. sapiens	0	0	0	0	0	0	0	0	0	1	0	0	0	0	0	0	0	0	0	0
KLHL7	55975	symbol	H. sapiens	55975	H. sapiens	0	0	0	0	0	0	0	0	0	0	0	0	0	0	0	0	0	0	0	0
TIMM21	29090	symbol	H. sapiens	29090	H. sapiens	1	0	0	0	0	0	0	0	0	0	0	0	0	0	0	0	0	0	0	0
PTPN3	5774	symbol	H. sapiens	5774	H. sapiens	0	0	0	0	0	0	0	0	0	0	0	1	0	0	0	0	0	0	0	0
TUBA3D	113457	symbol	H. sapiens	113457	H. sapiens	1	0	0	0	0	0	0	0	0	0	0	0	0	0	0	0	0	0	0	0
ADIPOQ	9370	symbol	H. sapiens	9370	H. sapiens	1	1	1	0	0	1	0	0	0	0	0	0	0	0	0	0	1	1	1	0
FAM180A	389558	symbol	H. sapiens	389558	H. sapiens	0	0	0	0	0	0	0	0	0	0	0	0	0	0	0	0	0	0	0	0
MLF1	4291	symbol	H. sapiens	4291	H. sapiens	0	0	0	0	0	0	0	0	0	0	0	0	0	1	0	0	0	0	0	0
TXLNB	167838	symbol	H. sapiens	167838	H. sapiens	0	0	0	0	0	0	0	0	0	0	0	0	0	0	0	0	0	0	0	0
MS4A6A	64231	symbol	H. sapiens	64231	H. sapiens	0	0	0	0	0	0	0	0	0	0	0	0	0	0	0	0	0	0	0	0
SYNPO2L	79933	symbol	H. sapiens	79933	H. sapiens	0	0	0	0	0	0	1	0	1	0	1	0	0	0	0	0	0	0	0	0
PIK3R1	5295	symbol	H. sapiens	5295	H. sapiens	1	1	0	0	0	0	0	0	0	0	0	1	1	0	0	1	0	0	0	0
USP2	9099	symbol	H. sapiens	9099	H. sapiens	0	0	0	0	0	0	0	0	1	0	0	0	0	0	0	0	0	0	0	0
FAM46C	54855	gene_synonym	H. sapiens	54855	H. sapiens	0	0	0	0	0	0	1	0	0	0	0	0	0	0	0	0	0	0	0	0
HECW2	57520	symbol	H. sapiens	57520	H. sapiens	0	0	0	0	0	0	0	0	0	0	0	0	0	0	0	0	0	0	0	0
PPP2R3A	5523	symbol	H. sapiens	5523	H. sapiens	0	0	0	0	0	0	0	0	0	0	0	0	0	0	0	0	0	0	0	0
F13A1	2162	symbol	H. sapiens	2162	H. sapiens	0	0	0	0	0	0	0	0	0	0	0	0	0	0	0	0	0	0	0	0
GUCA1C	9626	symbol	H. sapiens	9626	H. sapiens	0	0	0	0	0	0	0	0	0	0	0	0	0	0	0	0	0	0	0	0
CA14	23632	symbol	H. sapiens	23632	H. sapiens	0	0	0	0	0	0	0	0	0	0	0	0	0	0	0	0	0	0	0	0
PDP1	54704	symbol	H. sapiens	54704	H. sapiens	0	0	0	0	1	0	0	0	0	0	0	0	0	0	0	0	0	0	0	0
FABP4	2167	symbol	H. sapiens	2167	H. sapiens	0	0	0	0	0	1	0	0	0	0	0	0	0	0	0	0	0	0	0	0
GPR22	2845	symbol	H. sapiens	2845	H. sapiens	0	0	0	0	0	0	0	0	0	0	0	0	0	0	0	0	0	0	0	0
IFIT1	3434	symbol	H. sapiens	3434	H. sapiens	0	1	0	0	0	1	0	0	0	0	0	0	0	0	0	0	0	0	0	0
MFAP5	8076	symbol	H. sapiens	8076	H. sapiens	0	0	0	0	0	0	1	0	0	0	0	0	0	0	0	0	0	0	0	0
HEY2	23493	symbol	H. sapiens	23493	H. sapiens	0	0	0	0	0	0	1	1	1	0	0	0	0	0	0	0	1	0	0	0
MAMDC2	256691	symbol	H. sapiens	256691	H. sapiens	0	0	0	0	0	0	0	0	0	0	0	0	0	0	0	0	0	0	0	0
TSPAN12	23554	symbol	H. sapiens	23554	H. sapiens	0	0	0	0	0	0	0	1	0	0	0	0	0	0	0	0	0	0	0	0
HIGD1B	51751	symbol	H. sapiens	51751	H. sapiens	1	0	0	0	0	0	0	0	0	0	0	0	0	0	0	0	0	0	0	0
ACKR4	51554	symbol	H. sapiens	51554	H. sapiens	0	0	0	0	0	1	0	0	0	0	0	1	0	0	0	0	0	0	0	0
BMP5	653	symbol	H. sapiens	653	H. sapiens	0	0	0	0	0	0	1	1	1	0	0	0	1	0	0	0	0	0	0	0
ASB11	140456	symbol	H. sapiens	140456	H. sapiens	0	0	0	0	0	0	0	0	0	0	0	0	0	0	0	0	0	0	0	0
PYGM	5837	symbol	H. sapiens	5837	H. sapiens	1	0	0	0	0	0	0	0	0	0	0	0	0	0	0	0	0	0	0	0
MRC1	4360	symbol	H. sapiens	4360	H. sapiens	0	0	0	0	0	1	0	0	0	0	0	0	0	0	0	0	0	0	0	0
GPAM	57678	symbol	H. sapiens	57678	H. sapiens	1	0	1	0	0	0	0	0	0	0	0	0	0	0	0	1	0	0	0	0
COQ10A	93058	symbol	H. sapiens	93058	H. sapiens	1	0	1	0	0	0	0	0	0	0	0	0	0	0	0	0	0	0	0	0
VSNL1	7447	symbol	H. sapiens	7447	H. sapiens	0	0	0	0	0	0	0	0	0	0	0	0	0	0	0	0	0	0	0	0
SGPP2	130367	symbol	H. sapiens	130367	H. sapiens	0	0	0	0	0	0	0	0	0	0	0	0	1	0	0	0	0	0	0	0
FITM2	128486	symbol	H. sapiens	128486	H. sapiens	0	0	0	0	0	0	0	0	0	0	1	1	0	0	0	1	0	0	0	0
KLHL31	401265	symbol	H. sapiens	401265	H. sapiens	0	0	0	0	0	0	0	0	0	0	0	0	0	0	0	0	0	0	0	0
CORIN	10699	symbol	H. sapiens	10699	H. sapiens	0	0	0	0	0	0	0	0	0	0	0	0	0	0	0	0	1	0	1	0
SLC25A30	253512	symbol	H. sapiens	253512	H. sapiens	1	0	0	0	0	0	0	0	0	0	0	0	0	0	0	0	0	0	0	0
VIT	5212	symbol	H. sapiens	5212	H. sapiens	0	0	0	0	0	0	0	0	0	0	0	0	0	0	0	0	0	0	0	0
NREP	9315	symbol	H. sapiens	9315	H. sapiens	0	0	0	0	0	0	0	0	0	0	0	0	0	0	0	0	0	0	0	0
TUBA3E	112714	symbol	H. sapiens	112714	H. sapiens	1	0	0	0	0	0	0	0	0	0	0	0	0	0	0	0	0	0	0	0
KCNIP2	30819	symbol	H. sapiens	30819	H. sapiens	1	0	0	0	0	0	0	0	0	0	0	0	0	0	0	0	1	0	0	0
CHRM2	1129	symbol	H. sapiens	1129	H. sapiens	0	1	0	0	0	0	0	0	0	0	0	0	0	0	0	0	1	0	0	0
CYP4B1	1580	symbol	H. sapiens	1580	H. sapiens	0	0	1	1	0	0	0	0	0	0	0	0	0	0	0	0	0	0	0	0
G0S2	50486	symbol	H. sapiens	50486	H. sapiens	0	0	0	0	0	0	0	0	0	0	0	0	0	0	0	0	0	0	0	0
C10orf71	118461	symbol	H. sapiens	118461	H. sapiens	0	0	0	0	0	0	0	0	0	0	1	0	0	0	0	0	0	0	0	0
MURC	347273	gene_synonym	H. sapiens	347273	H. sapiens	0	0	0	0	0	0	0	0	1	0	1	0	0	0	1	0	0	0	0	0
LRRC39	127495	symbol	H. sapiens	127495	H. sapiens	0	0	0	0	0	0	0	0	0	0	1	0	0	0	0	0	0	0	0	0
SLC5A1	6523	symbol	H. sapiens	6523	H. sapiens	0	0	0	0	0	0	0	0	0	0	0	0	0	0	0	0	0	0	1	0
ASB2	51676	symbol	H. sapiens	51676	H. sapiens	0	0	0	0	0	0	1	1	1	0	1	0	0	0	0	0	0	0	0	0
PPP1R3A	5506	symbol	H. sapiens	5506	H. sapiens	1	0	0	0	0	0	0	0	0	0	0	0	0	0	0	0	0	0	0	0
ASB15	142685	symbol	H. sapiens	142685	H. sapiens	0	0	0	0	0	0	0	0	0	0	0	0	0	0	0	0	0	0	0	0
AQP4	361	symbol	H. sapiens	361	H. sapiens	0	1	0	0	0	1	0	0	0	0	0	1	0	0	0	0	0	0	1	0
TMEM182	130827	symbol	H. sapiens	130827	H. sapiens	0	0	0	0	0	0	0	0	1	0	0	0	0	0	0	0	0	0	0	0
ANKRD2	26287	symbol	H. sapiens	26287	H. sapiens	0	0	0	0	0	0	0	0	1	0	1	0	0	0	0	0	0	0	0	0
FBXO40	51725	symbol	H. sapiens	51725	H. sapiens	0	0	0	0	0	0	0	0	1	0	0	0	0	0	0	0	0	0	0	0
SMYD1	150572	symbol	H. sapiens	150572	H. sapiens	0	0	0	0	0	0	1	0	1	0	0	0	0	0	0	0	0	0	0	0
P2RY14	9934	symbol	H. sapiens	9934	H. sapiens	0	0	0	0	0	0	0	0	0	0	0	0	0	0	0	0	0	0	0	0
HLF	3131	symbol	H. sapiens	3131	H. sapiens	0	0	0	0	0	0	0	0	1	0	0	0	0	0	0	0	0	0	0	0
MYL7	58498	symbol	H. sapiens	58498	H. sapiens	0	0	0	0	0	0	1	0	1	0	1	0	0	0	0	0	0	0	1	0
KLHL38	340359	symbol	H. sapiens	340359	H. sapiens	0	0	0	0	0	0	0	0	0	0	0	0	0	0	0	0	0	0	0	0
FSD2	123722	symbol	H. sapiens	123722	H. sapiens	0	0	0	0	0	0	0	0	0	0	0	0	0	0	0	0	0	0	0	0
DHRS7C	201140	symbol	H. sapiens	201140	H. sapiens	0	0	0	1	0	0	0	0	0	0	0	1	0	0	0	0	0	0	0	0
C3orf43	255798	gene_synonym	H. sapiens	255798	H. sapiens	0	0	0	0	0	0	0	0	0	0	0	0	0	0	0	0	0	0	0	0

## Sheet: Enrichment
GroupID	Category	Term	Description	LogP	Log(q-value)	InTerm_InList	Genes	Symbols
1_Member	GO Cellular Components	GO:0005740	mitochondrial envelope	-47.0117	-42.6591	155/783	32,34,204,212,249,291,383,498,506,516,518,622,788,847,1160,1329,1340,1345,1347,1349,1351,1352,1375,1376,1537,2110,2180,2628,2631,2710,3099,3162,3396,4067,4129,4504,4695,4698,4702,4704,4706,4709,4711,4712,4715,4717,4719,4720,4722,4724,4726,4728,4729,5245,5250,5320,5770,6389,6390,6392,6472,6821,7381,7386,7388,7419,7923,8165,8402,8604,9131,9481,9512,9551,9553,9556,9941,10063,10229,10240,10884,10953,…	ACACB,ACADM,AK2,ALAS2,ALPL,SLC25A4,ARG1,ATP5F1A,ATP5F1B,ATP5MC1,ATP5MC3,BDH1,SLC25A20,CAT,CKMT2,COX5B,COX6B1,COX6C,COX7A2,COX7B,COX8A,COX10,CPT1B,CPT2,CYC1,ETFDH,ACSL1,GATM,NIPSNAP2,GK,HK2,HMOX1,MRPL58,LYN,MAOB,MT3,NDUFA2,NDUFA5,NDUFA8,NDUFA9,NDUFAB1,NDUFB3,NDUFB5,NDUFB6,NDUFB9,NDUFC1,NDUFS1,NDUFS2,NDUFS3,NDUFS4,NDUFS6,NDUFS8,NDUFV2,PHB1,SLC25A3,PLA2G2A,PTPN1,SDHA,SDHB,SDHD,SHMT2,SUOX,UQCRB,UQCRF…
1_Member	GO Cellular Components	GO:0031966	mitochondrial membrane	-44.4972	-40.4456	146/734	32,34,212,249,291,383,498,506,516,518,622,788,1160,1329,1340,1345,1347,1349,1351,1352,1375,1376,1537,2110,2180,2628,2631,2710,3099,3162,3396,4067,4129,4504,4695,4698,4702,4704,4706,4709,4711,4712,4715,4717,4719,4720,4722,4724,4726,4728,4729,5245,5250,5320,5770,6389,6390,6392,6472,7381,7386,7388,7419,8165,8402,8604,9131,9481,9512,9551,9553,9556,9941,10229,10240,10884,10953,23151,23175,23530,25994,…	ACACB,ACADM,ALAS2,ALPL,SLC25A4,ARG1,ATP5F1A,ATP5F1B,ATP5MC1,ATP5MC3,BDH1,SLC25A20,CKMT2,COX5B,COX6B1,COX6C,COX7A2,COX7B,COX8A,COX10,CPT1B,CPT2,CYC1,ETFDH,ACSL1,GATM,NIPSNAP2,GK,HK2,HMOX1,MRPL58,LYN,MAOB,MT3,NDUFA2,NDUFA5,NDUFA8,NDUFA9,NDUFAB1,NDUFB3,NDUFB5,NDUFB6,NDUFB9,NDUFC1,NDUFS1,NDUFS2,NDUFS3,NDUFS4,NDUFS6,NDUFS8,NDUFV2,PHB1,SLC25A3,PLA2G2A,PTPN1,SDHA,SDHB,SDHD,SHMT2,UQCRB,UQCRFS1,UQCRH,VDAC…
1_Member	GO Cellular Components	GO:0005743	mitochondrial inner membrane	-40.7235	-36.848	113/491	212,291,498,506,516,518,622,788,1160,1329,1340,1345,1347,1349,1351,1352,1376,1537,2110,2628,3396,4067,4695,4698,4702,4704,4706,4709,4711,4712,4715,4717,4719,4720,4722,4724,4726,4728,4729,5245,5250,5770,6389,6390,6392,6472,7381,7386,7388,8402,8604,9131,9481,9512,9551,9553,9556,9941,10229,10240,10884,23530,25994,27069,28957,29078,29090,29928,51081,51264,51300,51312,51318,51373,51629,51642,51649,516…	ALAS2,SLC25A4,ATP5F1A,ATP5F1B,ATP5MC1,ATP5MC3,BDH1,SLC25A20,CKMT2,COX5B,COX6B1,COX6C,COX7A2,COX7B,COX8A,COX10,CPT2,CYC1,ETFDH,GATM,MRPL58,LYN,NDUFA2,NDUFA5,NDUFA8,NDUFA9,NDUFAB1,NDUFB3,NDUFB5,NDUFB6,NDUFB9,NDUFC1,NDUFS1,NDUFS2,NDUFS3,NDUFS4,NDUFS6,NDUFS8,NDUFV2,PHB1,SLC25A3,PTPN1,SDHA,SDHB,SDHD,SHMT2,UQCRB,UQCRFS1,UQCRH,SLC25A11,SLC25A12,AIFM1,SLC25A27,PMPCB,ATP5MF,MRPL33,ATP5MJ,EXOG,COQ7,MRPS31,…
1_Member	GO Cellular Components	GO:0019866	organelle inner membrane	-39.2018	-35.4512	118/551	212,291,498,506,516,518,622,788,1160,1329,1340,1345,1347,1349,1351,1352,1376,1537,2110,2628,3396,4067,4088,4695,4698,4702,4704,4706,4709,4711,4712,4715,4717,4719,4720,4722,4724,4726,4728,4729,5245,5250,5770,6389,6390,6392,6472,7381,7386,7388,8402,8604,9131,9481,9512,9551,9553,9556,9941,10229,10240,10884,23353,23530,25994,27069,28957,29078,29090,29928,51081,51264,51300,51312,51318,51373,51629,5164…	ALAS2,SLC25A4,ATP5F1A,ATP5F1B,ATP5MC1,ATP5MC3,BDH1,SLC25A20,CKMT2,COX5B,COX6B1,COX6C,COX7A2,COX7B,COX8A,COX10,CPT2,CYC1,ETFDH,GATM,MRPL58,LYN,SMAD3,NDUFA2,NDUFA5,NDUFA8,NDUFA9,NDUFAB1,NDUFB3,NDUFB5,NDUFB6,NDUFB9,NDUFC1,NDUFS1,NDUFS2,NDUFS3,NDUFS4,NDUFS6,NDUFS8,NDUFV2,PHB1,SLC25A3,PTPN1,SDHA,SDHB,SDHD,SHMT2,UQCRB,UQCRFS1,UQCRH,SLC25A11,SLC25A12,AIFM1,SLC25A27,PMPCB,ATP5MF,MRPL33,ATP5MJ,EXOG,COQ7,M…
1_Member	GO Biological Processes	GO:0006091	generation of precursor metabolites and energy	-36.6128	-32.9592	95/388	34,38,128,178,207,230,291,444,498,506,847,1329,1345,1351,1352,1431,1536,1537,1737,1738,2023,2026,2027,2110,2271,2631,3099,3420,3939,4129,4200,4504,4609,4695,4698,4702,4704,4706,4709,4711,4712,4715,4717,4719,4720,4722,4724,4726,4728,4729,5019,5162,5213,5224,5226,5236,5256,5447,5467,5502,5506,5507,5834,5836,5837,5860,6389,6390,6392,6648,7086,7264,7381,7386,7388,8013,8604,8801,8803,8864,9370,9551,99…	ACADM,ACAT1,ADH5,AGL,AKT1,ALDOC,SLC25A4,ASPH,ATP5F1A,ATP5F1B,CAT,COX5B,COX6C,COX8A,COX10,CS,CYBB,CYC1,DLAT,DLD,ENO1,ENO2,ENO3,ETFDH,FH,NIPSNAP2,HK2,IDH3B,LDHA,MAOB,ME2,MT3,MYC,NDUFA2,NDUFA5,NDUFA8,NDUFA9,NDUFAB1,NDUFB3,NDUFB5,NDUFB6,NDUFB9,NDUFC1,NDUFS1,NDUFS2,NDUFS3,NDUFS4,NDUFS6,NDUFS8,NDUFV2,OXCT1,PDHB,PFKM,PGAM2,PGD,PGM1,PHKA2,POR,PPARD,PPP1R1A,PPP1R3A,PPP1R3C,PYGB,PYGL,PYGM,QDPR,SDHA,SDHB,SD…
1_Member	GO Cellular Components	GO:0098798	mitochondrial protein-containing complex	-30.8195	-27.2451	74/281	291,498,506,516,518,594,1329,1340,1345,1347,1349,1351,1537,1737,1738,3396,3420,4695,4698,4702,4704,4706,4709,4711,4712,4715,4717,4719,4720,4722,4724,4726,4728,4729,5162,5245,6389,6390,6392,7381,7386,7388,8801,9551,9553,9556,10884,28957,29090,29928,51081,51264,51318,51373,51642,51650,54148,54948,55013,55173,55750,56922,63931,64975,64979,64981,65080,79135,92259,131118,139322,374291,440567,440574	SLC25A4,ATP5F1A,ATP5F1B,ATP5MC1,ATP5MC3,BCKDHB,COX5B,COX6B1,COX6C,COX7A2,COX7B,COX8A,CYC1,DLAT,DLD,MRPL58,IDH3B,NDUFA2,NDUFA5,NDUFA8,NDUFA9,NDUFAB1,NDUFB3,NDUFB5,NDUFB6,NDUFB9,NDUFC1,NDUFS1,NDUFS2,NDUFS3,NDUFS4,NDUFS6,NDUFS8,NDUFV2,PDHB,PHB1,SDHA,SDHB,SDHD,UQCRB,UQCRFS1,UQCRH,SUCLG2,ATP5MF,MRPL33,ATP5MJ,MRPS30,MRPS28,TIMM21,TIMM22,MRPS7,MRPL27,MRPL35,MRPS17,MRPL48,MRPS33,MRPL39,MRPL16,MCUB,MRPS10…
1_Member	GO Biological Processes	GO:0015980	energy derivation by oxidation of organic compounds	-30.1093	-26.6018	68/243	34,178,207,498,506,847,1329,1352,1431,1537,1737,1738,2110,2271,2631,3420,4504,4609,4695,4698,4702,4704,4706,4709,4711,4712,4715,4717,4719,4720,4722,4724,4726,4728,4729,5162,5213,5256,5502,5506,5507,5834,5836,5837,6389,6390,6392,6648,7381,7386,7388,8013,8604,8801,8803,8864,9551,9945,23530,54205,79736,90624,92259,93058,221395,374291,388753,440567	ACADM,AGL,AKT1,ATP5F1A,ATP5F1B,CAT,COX5B,COX10,CS,CYC1,DLAT,DLD,ETFDH,FH,NIPSNAP2,IDH3B,MT3,MYC,NDUFA2,NDUFA5,NDUFA8,NDUFA9,NDUFAB1,NDUFB3,NDUFB5,NDUFB6,NDUFB9,NDUFC1,NDUFS1,NDUFS2,NDUFS3,NDUFS4,NDUFS6,NDUFS8,NDUFV2,PDHB,PFKM,PHKA2,PPP1R1A,PPP1R3A,PPP1R3C,PYGB,PYGL,PYGM,SDHA,SDHB,SDHD,SOD2,UQCRB,UQCRFS1,UQCRH,NR4A3,SLC25A12,SUCLG2,SUCLA2,PER2,ATP5MF,GFPT2,NNT,CYCS,TEFM,LYRM7,MRPS36,COQ10A,ADGRF5,…
1_Member	GO Biological Processes	GO:0045333	cellular respiration	-23.876	-20.6025	52/180	498,506,847,1329,1352,1431,1537,1737,1738,2110,2271,2631,3420,4695,4698,4702,4704,4706,4709,4711,4712,4715,4717,4719,4720,4722,4724,4726,4728,4729,5162,6389,6390,6392,6648,7381,7386,7388,8013,8604,8801,8803,9551,23530,54205,79736,90624,92259,93058,374291,388753,440567	ATP5F1A,ATP5F1B,CAT,COX5B,COX10,CS,CYC1,DLAT,DLD,ETFDH,FH,NIPSNAP2,IDH3B,NDUFA2,NDUFA5,NDUFA8,NDUFA9,NDUFAB1,NDUFB3,NDUFB5,NDUFB6,NDUFB9,NDUFC1,NDUFS1,NDUFS2,NDUFS3,NDUFS4,NDUFS6,NDUFS8,NDUFV2,PDHB,SDHA,SDHB,SDHD,SOD2,UQCRB,UQCRFS1,UQCRH,NR4A3,SLC25A12,SUCLG2,SUCLA2,ATP5MF,NNT,CYCS,TEFM,LYRM7,MRPS36,COQ10A,NDUFS7,COA6,UQCRHL
1_Member	KEGG Pathway	hsa05415	Diabetic cardiomyopathy	-23.7064	-20.4677	55/203	185,207,291,498,506,516,518,948,1329,1340,1345,1347,1349,1351,1375,1376,1536,1537,3643,4088,4695,4698,4702,4704,4706,4709,4711,4712,4715,4717,4719,4720,4722,4724,4726,4728,4729,4846,5162,5166,5295,5465,6262,6389,6390,6392,6517,7381,7386,7388,7419,9945,51660,374291,440567	AGTR1,AKT1,SLC25A4,ATP5F1A,ATP5F1B,ATP5MC1,ATP5MC3,CD36,COX5B,COX6B1,COX6C,COX7A2,COX7B,COX8A,CPT1B,CPT2,CYBB,CYC1,INSR,SMAD3,NDUFA2,NDUFA5,NDUFA8,NDUFA9,NDUFAB1,NDUFB3,NDUFB5,NDUFB6,NDUFB9,NDUFC1,NDUFS1,NDUFS2,NDUFS3,NDUFS4,NDUFS6,NDUFS8,NDUFV2,NOS3,PDHB,PDK4,PIK3R1,PPARA,RYR2,SDHA,SDHB,SDHD,SLC2A4,UQCRB,UQCRFS1,UQCRH,VDAC3,GFPT2,MPC1,NDUFS7,UQCRHL
1_Member	GO Cellular Components	GO:0098800	inner mitochondrial membrane protein complex	-22.639	-19.5168	47/155	498,506,516,518,1329,1340,1345,1347,1349,1351,1537,4695,4698,4702,4704,4706,4709,4711,4712,4715,4717,4719,4720,4722,4724,4726,4728,4729,5245,6389,6390,6392,7381,7386,7388,9551,9556,29090,29928,55013,55750,79135,131118,139322,374291,440567,440574	ATP5F1A,ATP5F1B,ATP5MC1,ATP5MC3,COX5B,COX6B1,COX6C,COX7A2,COX7B,COX8A,CYC1,NDUFA2,NDUFA5,NDUFA8,NDUFA9,NDUFAB1,NDUFB3,NDUFB5,NDUFB6,NDUFB9,NDUFC1,NDUFS1,NDUFS2,NDUFS3,NDUFS4,NDUFS6,NDUFS8,NDUFV2,PHB1,SDHA,SDHB,SDHD,UQCRB,UQCRFS1,UQCRH,ATP5MF,ATP5MJ,TIMM21,TIMM22,MCUB,AGK,APOO,DNAJC19,APOOL,NDUFS7,UQCRHL,MICOS10
1_Member	KEGG Pathway	hsa04932	Non-alcoholic fatty liver disease	-22.639	-19.5168	47/155	207,468,1329,1340,1345,1347,1349,1351,1537,1649,3576,3643,4695,4698,4702,4704,4706,4709,4711,4712,4715,4717,4719,4720,4722,4724,4726,4728,4729,5295,5465,5563,6389,6390,6392,7132,7381,7386,7388,7494,9021,9370,9451,54205,79602,374291,440567	AKT1,ATF4,COX5B,COX6B1,COX6C,COX7A2,COX7B,COX8A,CYC1,DDIT3,CXCL8,INSR,NDUFA2,NDUFA5,NDUFA8,NDUFA9,NDUFAB1,NDUFB3,NDUFB5,NDUFB6,NDUFB9,NDUFC1,NDUFS1,NDUFS2,NDUFS3,NDUFS4,NDUFS6,NDUFS8,NDUFV2,PIK3R1,PPARA,PRKAA2,SDHA,SDHB,SDHD,TNFRSF1A,UQCRB,UQCRFS1,UQCRH,XBP1,SOCS3,ADIPOQ,EIF2AK3,CYCS,ADIPOR2,NDUFS7,UQCRHL
1_Member	KEGG Pathway	hsa05208	Chemical carcinogenesis - reactive oxygen species	-22.3558	-19.2584	56/223	207,291,498,506,516,518,847,1329,1340,1345,1347,1349,1351,1537,1545,1836,1956,2946,2947,2948,3091,3162,4259,4695,4698,4702,4704,4706,4709,4711,4712,4715,4717,4719,4720,4722,4724,4726,4728,4729,5170,5295,5770,6389,6390,6392,6648,6655,7381,7386,7388,7419,50507,57412,374291,440567	AKT1,SLC25A4,ATP5F1A,ATP5F1B,ATP5MC1,ATP5MC3,CAT,COX5B,COX6B1,COX6C,COX7A2,COX7B,COX8A,CYC1,CYP1B1,SLC26A2,EGFR,GSTM2,GSTM3,GSTM4,HIF1A,HMOX1,MGST3,NDUFA2,NDUFA5,NDUFA8,NDUFA9,NDUFAB1,NDUFB3,NDUFB5,NDUFB6,NDUFB9,NDUFC1,NDUFS1,NDUFS2,NDUFS3,NDUFS4,NDUFS6,NDUFS8,NDUFV2,PDPK1,PIK3R1,PTPN1,SDHA,SDHB,SDHD,SOD2,SOS2,UQCRB,UQCRFS1,UQCRH,VDAC3,NOX4,AS3MT,NDUFS7,UQCRHL
1_Member	GO Biological Processes	GO:0009060	aerobic respiration	-22.2658	-19.192	46/151	498,506,847,1329,1352,1431,1537,1737,1738,2271,2631,3420,4695,4698,4702,4704,4706,4709,4711,4712,4715,4717,4719,4720,4722,4724,4726,4728,4729,5162,6389,6390,6392,7381,7386,7388,8801,8803,9551,23530,54205,79736,92259,374291,388753,440567	ATP5F1A,ATP5F1B,CAT,COX5B,COX10,CS,CYC1,DLAT,DLD,FH,NIPSNAP2,IDH3B,NDUFA2,NDUFA5,NDUFA8,NDUFA9,NDUFAB1,NDUFB3,NDUFB5,NDUFB6,NDUFB9,NDUFC1,NDUFS1,NDUFS2,NDUFS3,NDUFS4,NDUFS6,NDUFS8,NDUFV2,PDHB,SDHA,SDHB,SDHD,UQCRB,UQCRFS1,UQCRH,SUCLG2,SUCLA2,ATP5MF,NNT,CYCS,TEFM,MRPS36,NDUFS7,COA6,UQCRHL
1_Member	KEGG Pathway	hsa04714	Thermogenesis	-21.4549	-18.4245	56/232	71,111,498,506,516,518,788,1329,1340,1345,1347,1349,1351,1352,1375,1376,1537,2180,2260,4695,4698,4702,4704,4706,4709,4711,4712,4715,4717,4719,4720,4722,4724,4726,4728,4729,4878,4879,5563,6389,6390,6392,6655,7248,7381,7386,7388,9551,10063,11343,29078,51703,55744,374291,388753,440567	ACTG1,ADCY5,ATP5F1A,ATP5F1B,ATP5MC1,ATP5MC3,SLC25A20,COX5B,COX6B1,COX6C,COX7A2,COX7B,COX8A,COX10,CPT1B,CPT2,CYC1,ACSL1,FGFR1,NDUFA2,NDUFA5,NDUFA8,NDUFA9,NDUFAB1,NDUFB3,NDUFB5,NDUFB6,NDUFB9,NDUFC1,NDUFS1,NDUFS2,NDUFS3,NDUFS4,NDUFS6,NDUFS8,NDUFV2,NPPA,NPPB,PRKAA2,SDHA,SDHB,SDHD,SOS2,TSC1,UQCRB,UQCRFS1,UQCRH,ATP5MF,COX17,MGLL,NDUFAF4,ACSL5,COA1,NDUFS7,COA6,UQCRHL
1_Member	GO Cellular Components	GO:0070469	respirasome	-21.1754	-18.1652	37/101	1329,1340,1345,1347,1349,1351,1537,4695,4698,4702,4704,4706,4709,4711,4712,4715,4717,4719,4720,4722,4724,4726,4728,4729,6389,6390,6392,7381,7386,7388,23530,25994,54205,192286,374291,388753,440567	COX5B,COX6B1,COX6C,COX7A2,COX7B,COX8A,CYC1,NDUFA2,NDUFA5,NDUFA8,NDUFA9,NDUFAB1,NDUFB3,NDUFB5,NDUFB6,NDUFB9,NDUFC1,NDUFS1,NDUFS2,NDUFS3,NDUFS4,NDUFS6,NDUFS8,NDUFV2,SDHA,SDHB,SDHD,UQCRB,UQCRFS1,UQCRH,NNT,HIGD1A,CYCS,HIGD2A,NDUFS7,COA6,UQCRHL
1_Member	GO Biological Processes	GO:0007005	mitochondrion organization	-20.7275	-17.7551	76/418	207,291,1347,1352,1906,1909,2066,2553,2631,2730,3099,3303,4609,4695,4698,4702,4704,4706,4709,4711,4712,4715,4717,4719,4720,4722,4724,4728,4846,5245,5819,5864,6648,7019,7157,7386,8506,9131,9512,10063,10449,10935,10953,23710,25994,27069,28978,29078,29090,29928,51204,51751,55154,55744,55750,65991,66008,79017,79135,79810,80224,81892,84233,84266,90624,90871,91647,131118,139322,154791,192286,285636,374…	AKT1,SLC25A4,COX7A2,COX10,EDN1,EDNRA,ERBB4,GABPB1,NIPSNAP2,GCLM,HK2,HSPA1A,MYC,NDUFA2,NDUFA5,NDUFA8,NDUFA9,NDUFAB1,NDUFB3,NDUFB5,NDUFB6,NDUFB9,NDUFC1,NDUFS1,NDUFS2,NDUFS3,NDUFS4,NDUFS8,NOS3,PHB1,NECTIN2,RAB3A,SOD2,TFAM,TP53,UQCRFS1,CNTNAP1,AIFM1,PMPCB,COX17,ACAA2,PRDX3,TOMM34,GABARAPL1,HIGD1A,GHITM,TMEM14A,NDUFAF4,TIMM21,TIMM22,TACO1,HIGD1B,MSTO1,COA1,AGK,FUNDC2,TRAK2,GGCT,APOO,PTCD2,NUBPL,SLIRP,…
1_Member	GO Biological Processes	GO:0046034	ATP metabolic process	-20.4587	-17.521	50/195	204,230,477,498,506,516,518,1329,1537,1738,2023,2026,2027,2631,3099,3303,3304,3939,4695,4698,4702,4704,4706,4709,4711,4712,4715,4717,4719,4720,4722,4724,4726,4728,4729,5213,5224,5236,6389,6392,7381,7386,7388,9551,54205,64802,79736,374291,388753,440567	AK2,ALDOC,ATP1A2,ATP5F1A,ATP5F1B,ATP5MC1,ATP5MC3,COX5B,CYC1,DLD,ENO1,ENO2,ENO3,NIPSNAP2,HK2,HSPA1A,HSPA1B,LDHA,NDUFA2,NDUFA5,NDUFA8,NDUFA9,NDUFAB1,NDUFB3,NDUFB5,NDUFB6,NDUFB9,NDUFC1,NDUFS1,NDUFS2,NDUFS3,NDUFS4,NDUFS6,NDUFS8,NDUFV2,PFKM,PGAM2,PGM1,SDHA,SDHD,UQCRB,UQCRFS1,UQCRH,ATP5MF,CYCS,NMNAT1,TEFM,NDUFS7,COA6,UQCRHL
1_Member	GO Molecular Functions	GO:0009055	electron transfer activity	-20.3293	-17.408	40/125	128,444,1329,1340,1347,1349,1351,1536,1537,2110,3420,4129,4200,4695,4698,4702,4704,4709,4711,4712,4715,4717,4719,4720,4722,4724,4726,4728,4729,5447,5860,6389,6390,6392,7264,7386,7388,50507,54205,374291	ADH5,ASPH,COX5B,COX6B1,COX7A2,COX7B,COX8A,CYBB,CYC1,ETFDH,IDH3B,MAOB,ME2,NDUFA2,NDUFA5,NDUFA8,NDUFA9,NDUFB3,NDUFB5,NDUFB6,NDUFB9,NDUFC1,NDUFS1,NDUFS2,NDUFS3,NDUFS4,NDUFS6,NDUFS8,NDUFV2,POR,QDPR,SDHA,SDHB,SDHD,GFUS,UQCRFS1,UQCRH,NOX4,CYCS,NDUFS7
1_Member	GO Cellular Components	GO:1990204	oxidoreductase complex	-19.1682	-16.3069	38/120	594,847,1536,1537,1737,1738,2766,3420,3939,4695,4698,4702,4704,4706,4709,4711,4712,4715,4717,4719,4720,4722,4724,4726,4728,4729,5162,6389,6390,6392,7381,7386,7388,7923,50507,92259,374291,440567	BCKDHB,CAT,CYBB,CYC1,DLAT,DLD,GMPR,IDH3B,LDHA,NDUFA2,NDUFA5,NDUFA8,NDUFA9,NDUFAB1,NDUFB3,NDUFB5,NDUFB6,NDUFB9,NDUFC1,NDUFS1,NDUFS2,NDUFS3,NDUFS4,NDUFS6,NDUFS8,NDUFV2,PDHB,SDHA,SDHB,SDHD,UQCRB,UQCRFS1,UQCRH,HSD17B8,NOX4,MRPS36,NDUFS7,UQCRHL
1_Member	KEGG Pathway	hsa00190	Oxidative phosphorylation	-19.0922	-16.2447	40/134	498,506,516,518,1329,1340,1345,1347,1349,1351,1352,1537,4695,4698,4702,4704,4706,4709,4711,4712,4715,4717,4719,4720,4722,4724,4726,4728,4729,6389,6390,6392,7381,7386,7388,9551,10063,54205,374291,440567	ATP5F1A,ATP5F1B,ATP5MC1,ATP5MC3,COX5B,COX6B1,COX6C,COX7A2,COX7B,COX8A,COX10,CYC1,NDUFA2,NDUFA5,NDUFA8,NDUFA9,NDUFAB1,NDUFB3,NDUFB5,NDUFB6,NDUFB9,NDUFC1,NDUFS1,NDUFS2,NDUFS3,NDUFS4,NDUFS6,NDUFS8,NDUFV2,SDHA,SDHB,SDHD,UQCRB,UQCRFS1,UQCRH,ATP5MF,COX17,CYCS,NDUFS7,UQCRHL
1_Member	GO Cellular Components	GO:0098803	respiratory chain complex	-18.801	-16.009	33/91	1329,1340,1345,1347,1349,1351,1537,4695,4698,4702,4704,4706,4709,4711,4712,4715,4717,4719,4720,4722,4724,4726,4728,4729,6389,6390,6392,7381,7386,7388,374291,388753,440567	COX5B,COX6B1,COX6C,COX7A2,COX7B,COX8A,CYC1,NDUFA2,NDUFA5,NDUFA8,NDUFA9,NDUFAB1,NDUFB3,NDUFB5,NDUFB6,NDUFB9,NDUFC1,NDUFS1,NDUFS2,NDUFS3,NDUFS4,NDUFS6,NDUFS8,NDUFV2,SDHA,SDHB,SDHD,UQCRB,UQCRFS1,UQCRH,NDUFS7,COA6,UQCRHL
1_Member	GO Biological Processes	GO:0022900	electron transport chain	-18.6456	-15.8841	43/159	128,444,1329,1536,1537,1738,2110,3420,4129,4200,4695,4698,4702,4704,4706,4709,4711,4712,4715,4717,4719,4720,4722,4724,4726,4728,4729,5447,5860,6389,6390,6392,6648,7264,7381,7386,7388,8604,50507,54205,374291,388753,440567	ADH5,ASPH,COX5B,CYBB,CYC1,DLD,ETFDH,IDH3B,MAOB,ME2,NDUFA2,NDUFA5,NDUFA8,NDUFA9,NDUFAB1,NDUFB3,NDUFB5,NDUFB6,NDUFB9,NDUFC1,NDUFS1,NDUFS2,NDUFS3,NDUFS4,NDUFS6,NDUFS8,NDUFV2,POR,QDPR,SDHA,SDHB,SDHD,SOD2,GFUS,UQCRB,UQCRFS1,UQCRH,SLC25A12,NOX4,CYCS,NDUFS7,COA6,UQCRHL
1_Member	KEGG Pathway	hsa05012	Parkinson disease	-18.4536	-15.703	56/266	111,291,468,498,506,516,518,1329,1340,1345,1347,1349,1351,1537,1616,1649,4129,4695,4698,4702,4704,4706,4709,4711,4712,4715,4717,4719,4720,4722,4724,4726,4728,4729,5683,6389,6390,6392,7157,7278,7345,7381,7386,7388,7419,7494,7922,9451,23516,51465,51807,54205,112714,113457,374291,440567	ADCY5,SLC25A4,ATF4,ATP5F1A,ATP5F1B,ATP5MC1,ATP5MC3,COX5B,COX6B1,COX6C,COX7A2,COX7B,COX8A,CYC1,DAXX,DDIT3,MAOB,NDUFA2,NDUFA5,NDUFA8,NDUFA9,NDUFAB1,NDUFB3,NDUFB5,NDUFB6,NDUFB9,NDUFC1,NDUFS1,NDUFS2,NDUFS3,NDUFS4,NDUFS6,NDUFS8,NDUFV2,PSMA2,SDHA,SDHB,SDHD,TP53,TUBA3C,UCHL1,UQCRB,UQCRFS1,UQCRH,VDAC3,XBP1,SLC39A7,EIF2AK3,SLC39A14,UBE2J1,TUBA8,CYCS,TUBA3E,TUBA3D,NDUFS7,UQCRHL
1_Member	GO Cellular Components	GO:0005746	mitochondrial respirasome	-18.2969	-15.557	33/94	1329,1340,1345,1347,1349,1351,1537,4695,4698,4702,4704,4706,4709,4711,4712,4715,4717,4719,4720,4722,4724,4726,4728,4729,6389,6390,6392,7381,7386,7388,23530,374291,440567	COX5B,COX6B1,COX6C,COX7A2,COX7B,COX8A,CYC1,NDUFA2,NDUFA5,NDUFA8,NDUFA9,NDUFAB1,NDUFB3,NDUFB5,NDUFB6,NDUFB9,NDUFC1,NDUFS1,NDUFS2,NDUFS3,NDUFS4,NDUFS6,NDUFS8,NDUFV2,SDHA,SDHB,SDHD,UQCRB,UQCRFS1,UQCRH,NNT,NDUFS7,UQCRHL
1_Member	KEGG Pathway	hsa05020	Prion disease	-17.9033	-15.1841	56/273	291,468,498,506,516,518,713,857,1329,1340,1345,1347,1349,1351,1536,1537,1649,3303,3304,4695,4698,4702,4704,4706,4709,4711,4712,4715,4717,4719,4720,4722,4724,4726,4728,4729,5295,5530,5532,5683,6262,6389,6390,6392,7278,7381,7386,7388,7419,9451,51807,54205,112714,113457,374291,440567	SLC25A4,ATF4,ATP5F1A,ATP5F1B,ATP5MC1,ATP5MC3,C1QB,CAV1,COX5B,COX6B1,COX6C,COX7A2,COX7B,COX8A,CYBB,CYC1,DDIT3,HSPA1A,HSPA1B,NDUFA2,NDUFA5,NDUFA8,NDUFA9,NDUFAB1,NDUFB3,NDUFB5,NDUFB6,NDUFB9,NDUFC1,NDUFS1,NDUFS2,NDUFS3,NDUFS4,NDUFS6,NDUFS8,NDUFV2,PIK3R1,PPP3CA,PPP3CB,PSMA2,RYR2,SDHA,SDHB,SDHD,TUBA3C,UQCRB,UQCRFS1,UQCRH,VDAC3,EIF2AK3,TUBA8,CYCS,TUBA3E,TUBA3D,NDUFS7,UQCRHL
1_Member	GO Biological Processes	GO:0006119	oxidative phosphorylation	-16.8559	-14.2018	34/110	498,506,1329,1537,1738,2631,4695,4698,4702,4704,4706,4709,4711,4712,4715,4717,4719,4720,4722,4724,4726,4728,4729,6389,6392,7381,7386,7388,9551,54205,79736,374291,388753,440567	ATP5F1A,ATP5F1B,COX5B,CYC1,DLD,NIPSNAP2,NDUFA2,NDUFA5,NDUFA8,NDUFA9,NDUFAB1,NDUFB3,NDUFB5,NDUFB6,NDUFB9,NDUFC1,NDUFS1,NDUFS2,NDUFS3,NDUFS4,NDUFS6,NDUFS8,NDUFV2,SDHA,SDHD,UQCRB,UQCRFS1,UQCRH,ATP5MF,CYCS,TEFM,NDUFS7,COA6,UQCRHL
1_Member	GO Biological Processes	GO:0022904	respiratory electron transport chain	-16.626	-14.0138	33/105	1329,1537,1738,2110,4695,4698,4702,4704,4706,4709,4711,4712,4715,4717,4719,4720,4722,4724,4726,4728,4729,6389,6390,6392,6648,7381,7386,7388,8604,54205,374291,388753,440567	COX5B,CYC1,DLD,ETFDH,NDUFA2,NDUFA5,NDUFA8,NDUFA9,NDUFAB1,NDUFB3,NDUFB5,NDUFB6,NDUFB9,NDUFC1,NDUFS1,NDUFS2,NDUFS3,NDUFS4,NDUFS6,NDUFS8,NDUFV2,SDHA,SDHB,SDHD,SOD2,UQCRB,UQCRFS1,UQCRH,SLC25A12,CYCS,NDUFS7,COA6,UQCRHL
1_Member	KEGG Pathway	hsa05010	Alzheimer disease	-16.1849	-13.6583	65/384	102,207,291,468,498,506,516,518,1329,1340,1345,1347,1349,1351,1454,1499,1536,1537,1649,3643,4023,4695,4698,4702,4704,4706,4709,4711,4712,4715,4717,4719,4720,4722,4724,4726,4728,4729,5295,5530,5532,5683,6389,6390,6392,7132,7278,7381,7386,7388,7419,7494,7922,9451,23516,25825,29982,50507,51807,54205,57142,112714,113457,374291,440567	ADAM10,AKT1,SLC25A4,ATF4,ATP5F1A,ATP5F1B,ATP5MC1,ATP5MC3,COX5B,COX6B1,COX6C,COX7A2,COX7B,COX8A,CSNK1E,CTNNB1,CYBB,CYC1,DDIT3,INSR,LPL,NDUFA2,NDUFA5,NDUFA8,NDUFA9,NDUFAB1,NDUFB3,NDUFB5,NDUFB6,NDUFB9,NDUFC1,NDUFS1,NDUFS2,NDUFS3,NDUFS4,NDUFS6,NDUFS8,NDUFV2,PIK3R1,PPP3CA,PPP3CB,PSMA2,SDHA,SDHB,SDHD,TNFRSF1A,TUBA3C,UQCRB,UQCRFS1,UQCRH,VDAC3,XBP1,SLC39A7,EIF2AK3,SLC39A14,BACE2,NRBF2,NOX4,TUBA8,CYCS,RTN…
1_Member	GO Biological Processes	GO:0042773	ATP synthesis coupled electron transport	-16.0984	-13.5846	29/83	1329,1537,1738,4695,4698,4702,4704,4706,4709,4711,4712,4715,4717,4719,4720,4722,4724,4726,4728,4729,6389,6392,7381,7386,7388,54205,374291,388753,440567	COX5B,CYC1,DLD,NDUFA2,NDUFA5,NDUFA8,NDUFA9,NDUFAB1,NDUFB3,NDUFB5,NDUFB6,NDUFB9,NDUFC1,NDUFS1,NDUFS2,NDUFS3,NDUFS4,NDUFS6,NDUFS8,NDUFV2,SDHA,SDHD,UQCRB,UQCRFS1,UQCRH,CYCS,NDUFS7,COA6,UQCRHL
1_Member	GO Biological Processes	GO:0042775	mitochondrial ATP synthesis coupled electron transport	-16.0984	-13.5846	29/83	1329,1537,1738,4695,4698,4702,4704,4706,4709,4711,4712,4715,4717,4719,4720,4722,4724,4726,4728,4729,6389,6392,7381,7386,7388,54205,374291,388753,440567	COX5B,CYC1,DLD,NDUFA2,NDUFA5,NDUFA8,NDUFA9,NDUFAB1,NDUFB3,NDUFB5,NDUFB6,NDUFB9,NDUFC1,NDUFS1,NDUFS2,NDUFS3,NDUFS4,NDUFS6,NDUFS8,NDUFV2,SDHA,SDHD,UQCRB,UQCRFS1,UQCRH,CYCS,NDUFS7,COA6,UQCRHL
1_Member	GO Biological Processes	GO:0019646	aerobic electron transport chain	-15.9222	-13.4447	28/78	1329,1537,1738,4695,4698,4702,4704,4706,4709,4711,4712,4715,4717,4719,4720,4722,4724,4726,4728,4729,6389,6392,7381,7386,7388,54205,374291,440567	COX5B,CYC1,DLD,NDUFA2,NDUFA5,NDUFA8,NDUFA9,NDUFAB1,NDUFB3,NDUFB5,NDUFB6,NDUFB9,NDUFC1,NDUFS1,NDUFS2,NDUFS3,NDUFS4,NDUFS6,NDUFS8,NDUFV2,SDHA,SDHD,UQCRB,UQCRFS1,UQCRH,CYCS,NDUFS7,UQCRHL
1_Member	GO Biological Processes	GO:0033108	mitochondrial respiratory chain complex assembly	-14.4558	-12.0574	29/94	4695,4698,4702,4704,4706,4709,4711,4712,4715,4717,4719,4720,4722,4724,4728,7019,7386,9131,10063,29078,29090,51204,55744,80224,84233,90624,90871,374291,389203	NDUFA2,NDUFA5,NDUFA8,NDUFA9,NDUFAB1,NDUFB3,NDUFB5,NDUFB6,NDUFB9,NDUFC1,NDUFS1,NDUFS2,NDUFS3,NDUFS4,NDUFS8,TFAM,UQCRFS1,AIFM1,COX17,NDUFAF4,TIMM21,TACO1,COA1,NUBPL,TMEM126A,LYRM7,DMAC1,NDUFS7,SMIM20
1_Member	KEGG Pathway	hsa05014	Amyotrophic lateral sclerosis	-13.8818	-11.5069	59/364	71,468,498,506,516,518,847,1329,1340,1345,1347,1349,1351,1537,1616,1649,2066,4695,4698,4702,4704,4706,4709,4711,4712,4715,4717,4719,4720,4722,4724,4726,4728,4729,5217,5530,5532,5683,6389,6390,6392,7132,7157,7278,7381,7386,7388,7494,9451,23511,29982,51807,54205,56893,81929,112714,113457,374291,440567	ACTG1,ATF4,ATP5F1A,ATP5F1B,ATP5MC1,ATP5MC3,CAT,COX5B,COX6B1,COX6C,COX7A2,COX7B,COX8A,CYC1,DAXX,DDIT3,ERBB4,NDUFA2,NDUFA5,NDUFA8,NDUFA9,NDUFAB1,NDUFB3,NDUFB5,NDUFB6,NDUFB9,NDUFC1,NDUFS1,NDUFS2,NDUFS3,NDUFS4,NDUFS6,NDUFS8,NDUFV2,PFN2,PPP3CA,PPP3CB,PSMA2,SDHA,SDHB,SDHD,TNFRSF1A,TP53,TUBA3C,UQCRB,UQCRFS1,UQCRH,XBP1,EIF2AK3,NUP188,NRBF2,TUBA8,CYCS,UBQLN4,SEH1L,TUBA3E,TUBA3D,NDUFS7,UQCRHL
1_Member	GO Biological Processes	GO:0010257	NADH dehydrogenase complex assembly	-13.2332	-10.9018	22/58	4695,4698,4702,4704,4706,4709,4711,4712,4715,4717,4719,4720,4722,4724,4728,29078,29090,55744,80224,84233,90871,374291	NDUFA2,NDUFA5,NDUFA8,NDUFA9,NDUFAB1,NDUFB3,NDUFB5,NDUFB6,NDUFB9,NDUFC1,NDUFS1,NDUFS2,NDUFS3,NDUFS4,NDUFS8,NDUFAF4,TIMM21,COA1,NUBPL,TMEM126A,DMAC1,NDUFS7
1_Member	GO Biological Processes	GO:0032981	mitochondrial respiratory chain complex I assembly	-13.2332	-10.9018	22/58	4695,4698,4702,4704,4706,4709,4711,4712,4715,4717,4719,4720,4722,4724,4728,29078,29090,55744,80224,84233,90871,374291	NDUFA2,NDUFA5,NDUFA8,NDUFA9,NDUFAB1,NDUFB3,NDUFB5,NDUFB6,NDUFB9,NDUFC1,NDUFS1,NDUFS2,NDUFS3,NDUFS4,NDUFS8,NDUFAF4,TIMM21,COA1,NUBPL,TMEM126A,DMAC1,NDUFS7
1_Member	KEGG Pathway	hsa05016	Huntington disease	-13.1484	-10.8231	52/306	291,498,506,516,518,1329,1340,1345,1347,1349,1351,1537,3092,4695,4698,4702,4704,4706,4709,4711,4712,4715,4717,4719,4720,4722,4724,4726,4728,4729,5435,5683,6389,6390,6392,6648,7019,7052,7157,7278,7381,7386,7388,7419,29982,51807,54205,55081,112714,113457,374291,440567	SLC25A4,ATP5F1A,ATP5F1B,ATP5MC1,ATP5MC3,COX5B,COX6B1,COX6C,COX7A2,COX7B,COX8A,CYC1,HIP1,NDUFA2,NDUFA5,NDUFA8,NDUFA9,NDUFAB1,NDUFB3,NDUFB5,NDUFB6,NDUFB9,NDUFC1,NDUFS1,NDUFS2,NDUFS3,NDUFS4,NDUFS6,NDUFS8,NDUFV2,POLR2F,PSMA2,SDHA,SDHB,SDHD,SOD2,TFAM,TGM2,TP53,TUBA3C,UQCRB,UQCRFS1,UQCRH,VDAC3,NRBF2,TUBA8,CYCS,IFT57,TUBA3E,TUBA3D,NDUFS7,UQCRHL
1_Member	GO Molecular Functions	GO:0015453	oxidoreduction-driven active transmembrane transporter activity	-12.9194	-10.6121	24/72	1329,1340,1349,1351,1537,4695,4698,4702,4704,4709,4711,4712,4715,4717,4719,4720,4722,4724,4726,4728,4729,7386,7388,374291	COX5B,COX6B1,COX7B,COX8A,CYC1,NDUFA2,NDUFA5,NDUFA8,NDUFA9,NDUFB3,NDUFB5,NDUFB6,NDUFB9,NDUFC1,NDUFS1,NDUFS2,NDUFS3,NDUFS4,NDUFS6,NDUFS8,NDUFV2,UQCRFS1,UQCRH,NDUFS7
1_Member	GO Biological Processes	GO:0006120	mitochondrial electron transport, NADH to ubiquinone	-12.5208	-10.24	19/45	1738,4695,4698,4702,4704,4706,4709,4711,4712,4715,4717,4719,4720,4722,4724,4726,4728,4729,374291	DLD,NDUFA2,NDUFA5,NDUFA8,NDUFA9,NDUFAB1,NDUFB3,NDUFB5,NDUFB6,NDUFB9,NDUFC1,NDUFS1,NDUFS2,NDUFS3,NDUFS4,NDUFS6,NDUFS8,NDUFV2,NDUFS7
1_Member	GO Molecular Functions	GO:0015399	primary active transmembrane transporter activity	-11.4907	-9.26188	36/179	225,476,477,478,493,506,1329,1340,1349,1351,1537,1836,3764,4695,4698,4702,4704,4709,4711,4712,4715,4717,4719,4720,4722,4724,4726,4728,4729,6890,7386,7388,10057,65012,79572,374291	ABCD2,ATP1A1,ATP1A2,ATP1A3,ATP2B4,ATP5F1B,COX5B,COX6B1,COX7B,COX8A,CYC1,SLC26A2,KCNJ8,NDUFA2,NDUFA5,NDUFA8,NDUFA9,NDUFB3,NDUFB5,NDUFB6,NDUFB9,NDUFC1,NDUFS1,NDUFS2,NDUFS3,NDUFS4,NDUFS6,NDUFS8,NDUFV2,TAP1,UQCRFS1,UQCRH,ABCC5,SLC26A10,ATP13A3,NDUFS7
1_Member	GO Molecular Functions	GO:0003954	NADH dehydrogenase activity	-11.4107	-9.18842	18/45	4695,4698,4702,4704,4709,4711,4712,4715,4717,4719,4720,4722,4724,4726,4728,4729,9131,374291	NDUFA2,NDUFA5,NDUFA8,NDUFA9,NDUFB3,NDUFB5,NDUFB6,NDUFB9,NDUFC1,NDUFS1,NDUFS2,NDUFS3,NDUFS4,NDUFS6,NDUFS8,NDUFV2,AIFM1,NDUFS7
1_Member	GO Molecular Functions	GO:0008137	NADH dehydrogenase (ubiquinone) activity	-10.911	-8.71672	17/42	4695,4698,4702,4704,4709,4711,4712,4715,4717,4719,4720,4722,4724,4726,4728,4729,374291	NDUFA2,NDUFA5,NDUFA8,NDUFA9,NDUFB3,NDUFB5,NDUFB6,NDUFB9,NDUFC1,NDUFS1,NDUFS2,NDUFS3,NDUFS4,NDUFS6,NDUFS8,NDUFV2,NDUFS7
1_Member	GO Molecular Functions	GO:0016651	oxidoreductase activity, acting on NAD(P)H	-10.8015	-8.62208	24/88	1536,2766,4695,4698,4702,4704,4709,4711,4712,4715,4717,4719,4720,4722,4724,4726,4728,4729,5447,9131,9540,23530,50507,374291	CYBB,GMPR,NDUFA2,NDUFA5,NDUFA8,NDUFA9,NDUFB3,NDUFB5,NDUFB6,NDUFB9,NDUFC1,NDUFS1,NDUFS2,NDUFS3,NDUFS4,NDUFS6,NDUFS8,NDUFV2,POR,AIFM1,TP53I3,NNT,NOX4,NDUFS7
1_Member	KEGG Pathway	hsa05022	Pathways of neurodegeneration - multiple diseases	-10.7414	-8.56825	63/476	291,468,498,506,516,518,847,1329,1340,1345,1347,1349,1351,1454,1499,1536,1537,1616,1649,3092,4695,4698,4702,4704,4706,4709,4711,4712,4715,4717,4719,4720,4722,4724,4726,4728,4729,5530,5532,5683,6262,6389,6390,6392,7132,7278,7345,7381,7386,7388,7419,7494,9451,29982,50507,51465,51807,54205,55081,112714,113457,374291,440567	SLC25A4,ATF4,ATP5F1A,ATP5F1B,ATP5MC1,ATP5MC3,CAT,COX5B,COX6B1,COX6C,COX7A2,COX7B,COX8A,CSNK1E,CTNNB1,CYBB,CYC1,DAXX,DDIT3,HIP1,NDUFA2,NDUFA5,NDUFA8,NDUFA9,NDUFAB1,NDUFB3,NDUFB5,NDUFB6,NDUFB9,NDUFC1,NDUFS1,NDUFS2,NDUFS3,NDUFS4,NDUFS6,NDUFS8,NDUFV2,PPP3CA,PPP3CB,PSMA2,RYR2,SDHA,SDHB,SDHD,TNFRSF1A,TUBA3C,UCHL1,UQCRB,UQCRFS1,UQCRH,VDAC3,XBP1,EIF2AK3,NRBF2,NOX4,UBE2J1,TUBA8,CYCS,IFT57,TUBA3E,TUBA3D,ND…
1_Member	GO Molecular Functions	GO:0050136	NADH dehydrogenase (quinone) activity	-10.7143	-8.5464	17/43	4695,4698,4702,4704,4709,4711,4712,4715,4717,4719,4720,4722,4724,4726,4728,4729,374291	NDUFA2,NDUFA5,NDUFA8,NDUFA9,NDUFB3,NDUFB5,NDUFB6,NDUFB9,NDUFC1,NDUFS1,NDUFS2,NDUFS3,NDUFS4,NDUFS6,NDUFS8,NDUFV2,NDUFS7
1_Member	GO Cellular Components	GO:0005747	mitochondrial respiratory chain complex I	-10.6701	-8.51057	18/49	4695,4698,4702,4704,4706,4709,4711,4712,4715,4717,4719,4720,4722,4724,4726,4728,4729,374291	NDUFA2,NDUFA5,NDUFA8,NDUFA9,NDUFAB1,NDUFB3,NDUFB5,NDUFB6,NDUFB9,NDUFC1,NDUFS1,NDUFS2,NDUFS3,NDUFS4,NDUFS6,NDUFS8,NDUFV2,NDUFS7
1_Member	GO Cellular Components	GO:0030964	NADH dehydrogenase complex	-10.6701	-8.51057	18/49	4695,4698,4702,4704,4706,4709,4711,4712,4715,4717,4719,4720,4722,4724,4726,4728,4729,374291	NDUFA2,NDUFA5,NDUFA8,NDUFA9,NDUFAB1,NDUFB3,NDUFB5,NDUFB6,NDUFB9,NDUFC1,NDUFS1,NDUFS2,NDUFS3,NDUFS4,NDUFS6,NDUFS8,NDUFV2,NDUFS7
1_Member	GO Cellular Components	GO:0045271	respiratory chain complex I	-10.6701	-8.51057	18/49	4695,4698,4702,4704,4706,4709,4711,4712,4715,4717,4719,4720,4722,4724,4726,4728,4729,374291	NDUFA2,NDUFA5,NDUFA8,NDUFA9,NDUFAB1,NDUFB3,NDUFB5,NDUFB6,NDUFB9,NDUFC1,NDUFS1,NDUFS2,NDUFS3,NDUFS4,NDUFS6,NDUFS8,NDUFV2,NDUFS7
1_Member	GO Molecular Functions	GO:0003955	NAD(P)H dehydrogenase (quinone) activity	-10.3399	-8.2253	17/45	4695,4698,4702,4704,4709,4711,4712,4715,4717,4719,4720,4722,4724,4726,4728,4729,374291	NDUFA2,NDUFA5,NDUFA8,NDUFA9,NDUFB3,NDUFB5,NDUFB6,NDUFB9,NDUFC1,NDUFS1,NDUFS2,NDUFS3,NDUFS4,NDUFS6,NDUFS8,NDUFV2,NDUFS7
1_Member	GO Molecular Functions	GO:0016655	oxidoreductase activity, acting on NAD(P)H, quinone or similar compound as acceptor	-9.41608	-7.38151	18/57	4695,4698,4702,4704,4709,4711,4712,4715,4717,4719,4720,4722,4724,4726,4728,4729,9540,374291	NDUFA2,NDUFA5,NDUFA8,NDUFA9,NDUFB3,NDUFB5,NDUFB6,NDUFB9,NDUFC1,NDUFS1,NDUFS2,NDUFS3,NDUFS4,NDUFS6,NDUFS8,NDUFV2,TP53I3,NDUFS7
1_Member	GO Cellular Components	GO:1990351	transporter complex	-5.56349	-3.96356	44/396	476,477,478,483,783,1192,1193,1537,3759,3764,3775,4695,4698,4702,4704,4706,4709,4711,4712,4715,4717,4719,4720,4722,4724,4726,4728,4729,6262,6332,7381,7386,7388,9472,23250,23507,30819,54102,55013,55144,94015,286410,374291,440567	ATP1A1,ATP1A2,ATP1A3,ATP1B3,CACNB2,CLIC1,CLIC2,CYC1,KCNJ2,KCNJ8,KCNK1,NDUFA2,NDUFA5,NDUFA8,NDUFA9,NDUFAB1,NDUFB3,NDUFB5,NDUFB6,NDUFB9,NDUFC1,NDUFS1,NDUFS2,NDUFS3,NDUFS4,NDUFS6,NDUFS8,NDUFV2,RYR2,SCN7A,UQCRB,UQCRFS1,UQCRH,AKAP6,ATP11A,LRRC8B,KCNIP2,CLIC6,MCUB,LRRC8D,TTYH2,ATP11C,NDUFS7,UQCRHL
1_Member	GO Cellular Components	GO:1902495	transmembrane transporter complex	-5.45753	-3.8684	42/374	476,477,478,483,783,1192,1193,1537,3759,3764,3775,4695,4698,4702,4704,4706,4709,4711,4712,4715,4717,4719,4720,4722,4724,4726,4728,4729,6262,6332,7381,7386,7388,9472,23507,30819,54102,55013,55144,94015,374291,440567	ATP1A1,ATP1A2,ATP1A3,ATP1B3,CACNB2,CLIC1,CLIC2,CYC1,KCNJ2,KCNJ8,KCNK1,NDUFA2,NDUFA5,NDUFA8,NDUFA9,NDUFAB1,NDUFB3,NDUFB5,NDUFB6,NDUFB9,NDUFC1,NDUFS1,NDUFS2,NDUFS3,NDUFS4,NDUFS6,NDUFS8,NDUFV2,RYR2,SCN7A,UQCRB,UQCRFS1,UQCRH,AKAP6,LRRC8B,KCNIP2,CLIC6,MCUB,LRRC8D,TTYH2,NDUFS7,UQCRHL
1_Member	KEGG Pathway	hsa04723	Retrograde endocannabinoid signaling	-4.97978	-3.45387	22/148	111,2783,2790,4695,4698,4702,4704,4706,4709,4711,4712,4715,4717,4719,4720,4722,4724,4726,4728,4729,11343,374291	ADCY5,GNB2,GNG10,NDUFA2,NDUFA5,NDUFA8,NDUFA9,NDUFAB1,NDUFB3,NDUFB5,NDUFB6,NDUFB9,NDUFC1,NDUFS1,NDUFS2,NDUFS3,NDUFS4,NDUFS6,NDUFS8,NDUFV2,MGLL,NDUFS7
2_Member	GO Biological Processes	GO:0009725	response to hormone	-26.5384	-23.0888	118/742	38,178,185,207,249,306,358,361,383,476,477,478,498,594,677,694,847,857,952,1512,1536,1537,1545,1605,1616,1906,1909,2058,2180,2274,2494,2549,2690,2730,2737,2805,2887,2888,2947,3162,3177,3280,3303,3304,3566,3643,3675,3717,4067,4129,4131,4504,4609,4846,4864,4982,5019,5069,5166,5170,5245,5295,5447,5465,5467,5563,5770,5872,5914,5915,6363,6422,6464,6517,6696,6772,6774,6781,7035,7057,7067,7076,7078,7079…	ACAT1,AGL,AGTR1,AKT1,ALPL,ANXA3,AQP1,AQP4,ARG1,ATP1A1,ATP1A2,ATP1A3,ATP5F1A,BCKDHB,ZFP36L1,BTG1,CAT,CAV1,CD38,CTSH,CYBB,CYC1,CYP1B1,DAG1,DAXX,EDN1,EDNRA,EPRS1,ACSL1,FHL2,NR5A2,GAB1,GHR,GCLM,GLI3,GOT1,GRB10,GRB14,GSTM3,HMOX1,SLC29A2,HES1,HSPA1A,HSPA1B,IL4R,INSR,ITGA3,JAK2,LYN,MAOB,MAP1B,MT3,MYC,NOS3,NPC1,TNFRSF11B,OXCT1,PAPPA,PDK4,PDPK1,PHB1,PIK3R1,POR,PPARA,PPARD,PRKAA2,PTPN1,RAB13,RARA,RARB,CCL1…
2_Member	GO Biological Processes	GO:0032870	cellular response to hormone stimulus	-20.5333	-17.5786	81/470	185,207,358,383,476,477,478,498,677,857,1512,1545,1616,1906,1909,2058,2180,2494,2549,2690,2730,2805,2887,2888,3177,3303,3304,3643,3717,4067,4131,4504,4609,4864,5166,5170,5245,5295,5447,5465,5467,5563,5770,5872,5914,5915,6422,6464,6517,6772,6774,6781,7035,7067,7110,7357,7494,7533,7538,8013,8031,8195,8202,9131,9370,9975,10267,10580,11031,23175,23516,51141,51762,55366,55829,57085,57105,79602,133522,…	AGTR1,AKT1,AQP1,ARG1,ATP1A1,ATP1A2,ATP1A3,ATP5F1A,ZFP36L1,CAV1,CTSH,CYP1B1,DAXX,EDN1,EDNRA,EPRS1,ACSL1,NR5A2,GAB1,GHR,GCLM,GOT1,GRB10,GRB14,SLC29A2,HSPA1A,HSPA1B,INSR,JAK2,LYN,MAP1B,MT3,MYC,NPC1,PDK4,PDPK1,PHB1,PIK3R1,POR,PPARA,PPARD,PRKAA2,PTPN1,RAB13,RARA,RARB,SFRP1,SHC1,SLC2A4,STAT1,STAT3,STC1,TFPI,THRA,TMF1,UGCG,XBP1,YWHAH,ZFP36,NR4A3,NCOA4,MKKS,NCOA3,AIFM1,ADIPOQ,NR1D2,RAMP1,SORBS1,RAB31,LPI…
2_Member	GO Biological Processes	GO:1901699	cellular response to nitrogen compound	-19.6559	-16.7656	95/632	111,185,207,358,366,383,468,478,493,498,641,677,837,857,948,1017,1129,1282,1499,1536,1545,1616,1729,1906,1909,1956,2058,2350,2549,2690,2697,2730,2805,2887,2888,2946,2983,3177,3274,3383,3434,3479,3643,3717,4061,4067,4131,4504,4609,5166,5170,5295,5447,5770,5872,5899,6262,6422,6464,6517,6546,6772,6774,6781,7052,7157,7412,7494,8013,8649,8767,9131,9370,9472,10211,10392,10542,10580,11031,22849,23175,23…	ADCY5,AGTR1,AKT1,AQP1,AQP9,ARG1,ATF4,ATP1A3,ATP2B4,ATP5F1A,BLM,ZFP36L1,CASP4,CAV1,CD36,CDK2,CHRM2,COL4A1,CTNNB1,CYBB,CYP1B1,DAXX,DIAPH1,EDN1,EDNRA,EGFR,EPRS1,FOLR2,GAB1,GHR,GJA1,GCLM,GOT1,GRB10,GRB14,GSTM2,GUCY1B1,SLC29A2,HRH2,ICAM1,IFIT1,IGF1,INSR,JAK2,LY6E,LYN,MAP1B,MT3,MYC,PDK4,PDPK1,PIK3R1,POR,PTPN1,RAB13,RALB,RYR2,SFRP1,SHC1,SLC2A4,SLC8A1,STAT1,STAT3,STC1,TGM2,TP53,VCAM1,XBP1,NR4A3,LAMTOR3,R…
2_Member	GO Biological Processes	GO:0071417	cellular response to organonitrogen compound	-16.759	-14.1201	84/573	111,185,207,358,366,383,468,478,493,641,677,837,857,948,1129,1282,1499,1536,1545,1729,1906,1909,1956,2058,2350,2549,2690,2697,2730,2805,2887,2888,2946,3177,3274,3383,3479,3643,3717,4067,4131,4609,5166,5170,5295,5447,5770,5872,6262,6422,6464,6517,6546,6772,6774,6781,7052,7157,7412,7494,8013,8649,8767,9370,9472,10392,10542,10580,11031,22849,23175,23516,27244,51141,51762,53335,55829,57085,57105,5852…	ADCY5,AGTR1,AKT1,AQP1,AQP9,ARG1,ATF4,ATP1A3,ATP2B4,BLM,ZFP36L1,CASP4,CAV1,CD36,CHRM2,COL4A1,CTNNB1,CYBB,CYP1B1,DIAPH1,EDN1,EDNRA,EGFR,EPRS1,FOLR2,GAB1,GHR,GJA1,GCLM,GOT1,GRB10,GRB14,GSTM2,SLC29A2,HRH2,ICAM1,IGF1,INSR,JAK2,LYN,MAP1B,MYC,PDK4,PDPK1,PIK3R1,POR,PTPN1,RAB13,RYR2,SFRP1,SHC1,SLC2A4,SLC8A1,STAT1,STAT3,STC1,TGM2,TP53,VCAM1,XBP1,NR4A3,LAMTOR3,RIPK2,ADIPOQ,AKAP6,NOD1,LAMTOR5,SORBS1,RAB31,CP…
2_Member	GO Biological Processes	GO:1901653	cellular response to peptide	-14.2273	-11.8432	53/298	185,207,383,478,677,837,857,948,1545,1906,1909,2058,2549,2690,2697,2805,2887,2888,3177,3383,3479,3643,3717,4067,4131,4609,5166,5170,5295,5447,5770,5872,6464,6517,6772,6774,7157,7412,7494,8013,8767,9370,10392,10580,11031,23175,23516,51141,51762,55829,57085,57105,376267	AGTR1,AKT1,ARG1,ATP1A3,ZFP36L1,CASP4,CAV1,CD36,CYP1B1,EDN1,EDNRA,EPRS1,GAB1,GHR,GJA1,GOT1,GRB10,GRB14,SLC29A2,ICAM1,IGF1,INSR,JAK2,LYN,MAP1B,MYC,PDK4,PDPK1,PIK3R1,POR,PTPN1,RAB13,SHC1,SLC2A4,STAT1,STAT3,TP53,VCAM1,XBP1,NR4A3,RIPK2,ADIPOQ,NOD1,SORBS1,RAB31,LPIN1,SLC39A14,INSIG2,RAB8B,SELENOS,AGTRAP,CYSLTR2,RAB15
2_Member	GO Biological Processes	GO:1901652	response to peptide	-14.0662	-11.6867	66/434	185,207,383,478,677,694,837,847,857,948,1536,1537,1545,1605,1906,1909,2058,2549,2690,2697,2805,2887,2888,3177,3383,3479,3643,3717,4067,4131,4609,5166,5170,5295,5447,5465,5770,5872,6464,6517,6772,6774,7076,7079,7097,7157,7248,7412,7494,7832,8013,8767,9370,9852,10392,10580,11031,23175,23516,51141,51762,55829,57085,57105,139596,376267	AGTR1,AKT1,ARG1,ATP1A3,ZFP36L1,BTG1,CASP4,CAT,CAV1,CD36,CYBB,CYC1,CYP1B1,DAG1,EDN1,EDNRA,EPRS1,GAB1,GHR,GJA1,GOT1,GRB10,GRB14,SLC29A2,ICAM1,IGF1,INSR,JAK2,LYN,MAP1B,MYC,PDK4,PDPK1,PIK3R1,POR,PPARA,PTPN1,RAB13,SHC1,SLC2A4,STAT1,STAT3,TIMP1,TIMP4,TLR2,TP53,TSC1,VCAM1,XBP1,BTG2,NR4A3,RIPK2,ADIPOQ,EPM2AIP1,NOD1,SORBS1,RAB31,LPIN1,SLC39A14,INSIG2,RAB8B,SELENOS,AGTRAP,CYSLTR2,UPRT,RAB15
2_Member	GO Biological Processes	GO:0043434	response to peptide hormone	-13.1278	-10.8086	56/347	185,207,383,677,694,847,857,1536,1537,1545,1605,1906,1909,2058,2549,2690,2805,2887,2888,3177,3643,3717,4067,4131,4609,5166,5170,5295,5447,5465,5770,5872,6464,6517,6772,6774,7076,7079,7097,7248,7494,7832,8013,9370,9852,10580,11031,23175,23516,51141,51762,55829,57085,57105,139596,376267	AGTR1,AKT1,ARG1,ZFP36L1,BTG1,CAT,CAV1,CYBB,CYC1,CYP1B1,DAG1,EDN1,EDNRA,EPRS1,GAB1,GHR,GOT1,GRB10,GRB14,SLC29A2,INSR,JAK2,LYN,MAP1B,MYC,PDK4,PDPK1,PIK3R1,POR,PPARA,PTPN1,RAB13,SHC1,SLC2A4,STAT1,STAT3,TIMP1,TIMP4,TLR2,TSC1,XBP1,BTG2,NR4A3,ADIPOQ,EPM2AIP1,SORBS1,RAB31,LPIN1,SLC39A14,INSIG2,RAB8B,SELENOS,AGTRAP,CYSLTR2,UPRT,RAB15
2_Member	GO Biological Processes	GO:0071375	cellular response to peptide hormone stimulus	-12.3701	-10.1109	43/231	185,207,383,677,857,1545,1906,1909,2058,2549,2690,2805,2887,2888,3177,3643,3717,4067,4131,4609,5166,5170,5295,5447,5770,5872,6464,6517,6772,6774,7494,8013,9370,10580,11031,23175,23516,51141,51762,55829,57085,57105,376267	AGTR1,AKT1,ARG1,ZFP36L1,CAV1,CYP1B1,EDN1,EDNRA,EPRS1,GAB1,GHR,GOT1,GRB10,GRB14,SLC29A2,INSR,JAK2,LYN,MAP1B,MYC,PDK4,PDPK1,PIK3R1,POR,PTPN1,RAB13,SHC1,SLC2A4,STAT1,STAT3,XBP1,NR4A3,ADIPOQ,SORBS1,RAB31,LPIN1,SLC39A14,INSIG2,RAB8B,SELENOS,AGTRAP,CYSLTR2,RAB15
2_Member	GO Biological Processes	GO:0032868	response to insulin	-9.60587	-7.55209	36/207	207,677,847,2058,2549,2690,2805,2887,2888,3177,3643,4067,4609,5166,5170,5295,5465,5770,5872,6464,6517,6772,7097,7248,7494,9370,9852,10580,11031,23175,23516,51141,51762,55829,139596,376267	AKT1,ZFP36L1,CAT,EPRS1,GAB1,GHR,GOT1,GRB10,GRB14,SLC29A2,INSR,LYN,MYC,PDK4,PDPK1,PIK3R1,PPARA,PTPN1,RAB13,SHC1,SLC2A4,STAT1,TLR2,TSC1,XBP1,ADIPOQ,EPM2AIP1,SORBS1,RAB31,LPIN1,SLC39A14,INSIG2,RAB8B,SELENOS,UPRT,RAB15
2_Member	GO Biological Processes	GO:0032869	cellular response to insulin stimulus	-9.04204	-7.03576	29/149	207,677,2058,2549,2690,2805,2887,2888,3177,3643,4609,5166,5170,5295,5770,5872,6464,6517,6772,7494,9370,10580,11031,23175,23516,51141,51762,55829,376267	AKT1,ZFP36L1,EPRS1,GAB1,GHR,GOT1,GRB10,GRB14,SLC29A2,INSR,MYC,PDK4,PDPK1,PIK3R1,PTPN1,RAB13,SHC1,SLC2A4,STAT1,XBP1,ADIPOQ,SORBS1,RAB31,LPIN1,SLC39A14,INSIG2,RAB8B,SELENOS,RAB15
3_Member	GO Biological Processes	GO:0032787	monocarboxylic acid metabolic process	-25.9934	-22.595	92/491	32,34,36,38,128,216,225,230,240,948,1375,1376,1545,1580,1622,1666,1737,1738,1891,1906,2023,2026,2027,2110,2180,2494,2628,2946,2948,3091,3099,3479,3939,3995,4023,4200,4282,4706,4864,5162,5213,5224,5226,5236,5322,5447,5465,5467,5563,5740,5947,6296,6307,6319,6342,7132,7494,7923,8013,8309,8864,8875,9200,9370,10449,10720,11019,11343,23175,23417,25902,28965,51099,51390,51703,55258,56922,57678,59342,604…	ACACB,ACADM,ACADSB,ACAT1,ADH5,ALDH1A1,ABCD2,ALDOC,ALOX5,CD36,CPT1B,CPT2,CYP1B1,CYP4B1,DBI,DECR1,DLAT,DLD,ECH1,EDN1,ENO1,ENO2,ENO3,ETFDH,ACSL1,NR5A2,GATM,GSTM2,GSTM4,HIF1A,HK2,IGF1,LDHA,FADS3,LPL,ME2,MIF,NDUFAB1,NPC1,PDHB,PFKM,PGAM2,PGD,PGM1,PLA2G5,POR,PPARA,PPARD,PRKAA2,PTGIS,RBP1,ACSM3,MSMO1,SCD,SCP2,TNFRSF1A,XBP1,HSD17B8,NR4A3,ACOX2,PER2,VNN2,HACD1,ADIPOQ,ACAA2,UGT2B11,LIAS,MGLL,LPIN1,MLYCD,MTH…
3_Member	GO Biological Processes	GO:0006631	fatty acid metabolic process	-17.4469	-14.7755	61/325	32,34,36,38,128,225,240,948,1375,1376,1545,1580,1622,1666,1891,1906,2110,2180,2946,2948,3995,4023,4282,4706,5322,5447,5465,5467,5563,5740,6296,6307,6319,6342,7132,7494,7923,8309,8864,9200,9370,10449,11019,11343,23175,23417,28965,51099,51390,51703,55258,57678,60481,79602,84266,91452,145482,254552,283927,285440,387521	ACACB,ACADM,ACADSB,ACAT1,ADH5,ABCD2,ALOX5,CD36,CPT1B,CPT2,CYP1B1,CYP4B1,DBI,DECR1,ECH1,EDN1,ETFDH,ACSL1,GSTM2,GSTM4,FADS3,LPL,MIF,NDUFAB1,PLA2G5,POR,PPARA,PPARD,PRKAA2,PTGIS,ACSM3,MSMO1,SCD,SCP2,TNFRSF1A,XBP1,HSD17B8,ACOX2,PER2,HACD1,ADIPOQ,ACAA2,LIAS,MGLL,LPIN1,MLYCD,SLC27A6,ABHD5,AIG1,ACSL5,THNSL2,GPAM,ELOVL5,ADIPOR2,ALKBH7,ACBD5,PTGR2,NUDT8,NUDT7,CYP4V2,PEDS1
3_Member	GO Biological Processes	GO:0044283	small molecule biosynthetic process	-16.2755	-13.7082	69/423	32,216,240,440,468,1719,1906,2026,2628,2752,2805,2806,2946,2948,3613,3995,4023,4259,4282,4704,4706,4860,4942,5224,5226,5236,5322,5352,5563,5740,5860,5947,5950,6296,6307,6319,6342,6472,7358,7494,7923,8604,8803,8864,9104,9200,10229,10449,10654,10682,11019,11343,23262,23417,23516,25902,50814,51141,51447,51805,55258,60481,84274,93058,112817,114880,117283,157506,253430	ACACB,ALDH1A1,ALOX5,ASNS,ATF4,DHFR,EDN1,ENO2,GATM,GLUL,GOT1,GOT2,GSTM2,GSTM4,IMPA2,FADS3,LPL,MGST3,MIF,NDUFA9,NDUFAB1,PNP,OAT,PGAM2,PGD,PGM1,PLA2G5,PLOD2,PRKAA2,PTGIS,QDPR,RBP1,RBP4,ACSM3,MSMO1,SCD,SCP2,SHMT2,UGDH,XBP1,HSD17B8,SLC25A12,SUCLA2,PER2,RGN,HACD1,COQ7,ACAA2,PMVK,EBP,LIAS,MGLL,PPIP5K2,MLYCD,SLC39A14,MTHFD1L,NSDHL,INSIG2,IP6K2,COQ3,THNSL2,ELOVL5,COQ5,COQ10A,HOGA1,OSBPL6,IP6K3,RDH10,IPMK
3_Member	GO Biological Processes	GO:0046394	carboxylic acid biosynthetic process	-11.1693	-8.96282	44/260	32,216,240,440,1719,1906,2628,2752,2805,2806,2946,2948,3995,4023,4259,4282,4706,4942,5322,5352,5563,5740,5947,6296,6319,6342,6472,7358,7494,7923,8604,8803,8864,9104,9200,11019,11343,23417,25902,55258,60481,112817,114880,157506	ACACB,ALDH1A1,ALOX5,ASNS,DHFR,EDN1,GATM,GLUL,GOT1,GOT2,GSTM2,GSTM4,FADS3,LPL,MGST3,MIF,NDUFAB1,OAT,PLA2G5,PLOD2,PRKAA2,PTGIS,RBP1,ACSM3,SCD,SCP2,SHMT2,UGDH,XBP1,HSD17B8,SLC25A12,SUCLA2,PER2,RGN,HACD1,LIAS,MGLL,MLYCD,MTHFD1L,THNSL2,ELOVL5,HOGA1,OSBPL6,RDH10
3_Member	GO Biological Processes	GO:0016053	organic acid biosynthetic process	-11.0539	-8.85361	44/262	32,216,240,440,1719,1906,2628,2752,2805,2806,2946,2948,3995,4023,4259,4282,4706,4942,5322,5352,5563,5740,5947,6296,6319,6342,6472,7358,7494,7923,8604,8803,8864,9104,9200,11019,11343,23417,25902,55258,60481,112817,114880,157506	ACACB,ALDH1A1,ALOX5,ASNS,DHFR,EDN1,GATM,GLUL,GOT1,GOT2,GSTM2,GSTM4,FADS3,LPL,MGST3,MIF,NDUFAB1,OAT,PLA2G5,PLOD2,PRKAA2,PTGIS,RBP1,ACSM3,SCD,SCP2,SHMT2,UGDH,XBP1,HSD17B8,SLC25A12,SUCLA2,PER2,RGN,HACD1,LIAS,MGLL,MLYCD,MTHFD1L,THNSL2,ELOVL5,HOGA1,OSBPL6,RDH10
3_Member	GO Biological Processes	GO:0072330	monocarboxylic acid biosynthetic process	-7.62675	-5.77548	28/161	32,240,1906,2628,2946,2948,3995,4023,4282,4706,5563,5740,5947,6296,6319,6342,7494,7923,8864,9200,11019,11343,23417,55258,60481,112817,114880,157506	ACACB,ALOX5,EDN1,GATM,GSTM2,GSTM4,FADS3,LPL,MIF,NDUFAB1,PRKAA2,PTGIS,RBP1,ACSM3,SCD,SCP2,XBP1,HSD17B8,PER2,HACD1,LIAS,MGLL,MLYCD,THNSL2,ELOVL5,HOGA1,OSBPL6,RDH10
3_Member	GO Biological Processes	GO:0006633	fatty acid biosynthetic process	-6.05874	-4.39808	21/118	32,240,1906,2946,2948,3995,4023,4282,4706,5563,5740,6296,6319,7494,7923,9200,11019,11343,23417,55258,60481	ACACB,ALOX5,EDN1,GSTM2,GSTM4,FADS3,LPL,MIF,NDUFAB1,PRKAA2,PTGIS,ACSM3,SCD,XBP1,HSD17B8,HACD1,LIAS,MGLL,MLYCD,THNSL2,ELOVL5
3_Member	GO Biological Processes	GO:0033559	unsaturated fatty acid metabolic process	-2.52992	-1.45605	13/103	240,1545,1906,2946,3995,4282,5740,6319,6342,7132,11343,60481,145482	ALOX5,CYP1B1,EDN1,GSTM2,FADS3,MIF,PTGIS,SCD,SCP2,TNFRSF1A,MGLL,ELOVL5,PTGR2
4_Member	GO Molecular Functions	GO:0016491	oxidoreductase activity	-25.7428	-22.3901	116/736	34,36,128,216,240,444,594,622,847,1193,1329,1340,1347,1349,1351,1356,1536,1537,1545,1580,1666,1719,1737,1738,2110,2157,2327,2730,2745,2766,2946,3040,3043,3045,3048,3162,3290,3420,3615,3939,3995,4129,4200,4259,4695,4698,4702,4704,4709,4711,4712,4715,4717,4719,4720,4722,4724,4726,4728,4729,4846,5162,5226,5352,5447,5740,5860,6307,6319,6389,6390,6392,6648,6821,7264,7296,7358,7386,7388,7412,7923,8309,…	ACADM,ACADSB,ADH5,ALDH1A1,ALOX5,ASPH,BCKDHB,BDH1,CAT,CLIC2,COX5B,COX6B1,COX7A2,COX7B,COX8A,CP,CYBB,CYC1,CYP1B1,CYP4B1,DECR1,DHFR,DLAT,DLD,ETFDH,F8,FMO2,GCLM,GLRX,GMPR,GSTM2,HBA2,HBB,HBD,HBG2,HMOX1,HSD11B1,IDH3B,IMPDH2,LDHA,FADS3,MAOB,ME2,MGST3,NDUFA2,NDUFA5,NDUFA8,NDUFA9,NDUFB3,NDUFB5,NDUFB6,NDUFB9,NDUFC1,NDUFS1,NDUFS2,NDUFS3,NDUFS4,NDUFS6,NDUFS8,NDUFV2,NOS3,PDHB,PGD,PLOD2,POR,PTGIS,QDPR,MSMO1,SC…
5_Member	GO Cellular Components	GO:0005759	mitochondrial matrix	-24.6531	-21.3418	88/473	34,36,38,211,212,498,506,594,622,1431,1666,1737,1738,2066,2110,2271,2617,2806,3396,3420,4200,4594,4704,4706,4719,4720,4722,4728,4942,5019,5162,5166,5770,6296,6464,6472,6648,6821,7019,7157,7923,8801,8803,9553,10449,10884,10935,11019,23417,25824,25902,28957,51081,51264,51318,51373,51642,51650,51805,54148,54704,54948,55006,55173,55856,56922,63931,64975,64979,64981,65080,79675,79736,80017,80224,80298…	ACADM,ACADSB,ACAT1,ALAS1,ALAS2,ATP5F1A,ATP5F1B,BCKDHB,BDH1,CS,DECR1,DLAT,DLD,ERBB4,ETFDH,FH,GARS1,GOT2,MRPL58,IDH3B,ME2,MMUT,NDUFA9,NDUFAB1,NDUFS1,NDUFS2,NDUFS3,NDUFS8,OAT,OXCT1,PDHB,PDK4,PTPN1,ACSM3,SHC1,SHMT2,SOD2,SUOX,TFAM,TP53,HSD17B8,SUCLG2,SUCLA2,MRPL33,ACAA2,MRPS30,PRDX3,LIAS,MLYCD,PRDX5,MTHFD1L,MRPS28,MRPS7,MRPL27,MRPL35,MRPS17,MRPL48,MRPS33,COQ3,MRPL39,PDP1,MRPL16,TRMT61B,MRPS10,ACOT13,M…
6_Member	GO Biological Processes	GO:0034097	response to cytokine	-23.1613	-19.9548	117/799	71,102,207,330,361,383,506,677,952,960,1116,1436,1441,1545,1906,2058,2167,2180,2494,2532,2634,2690,2730,3037,3091,3099,3280,3383,3428,3434,3554,3556,3563,3566,3576,3579,3597,3601,3615,3717,3720,3977,4332,4360,4501,4502,4504,4609,5245,5355,5359,5473,5532,5740,5914,5971,6347,6348,6356,6362,6363,6401,6422,6472,6517,6556,6772,6774,7037,7057,7076,7078,7079,7097,7132,7157,7357,7412,7494,7538,7791,7850,…	ACTG1,ADAM10,AKT1,BIRC3,AQP4,ARG1,ATP5F1B,ZFP36L1,CD38,CD44,CHI3L1,CSF1R,CSF3R,CYP1B1,EDN1,EPRS1,FABP4,ACSL1,NR5A2,ACKR1,GBP2,GHR,GCLM,HAS2,HIF1A,HK2,HES1,ICAM1,IFI16,IFIT1,IL1R1,IL1RAP,IL3RA,IL4R,CXCL8,CXCR2,IL13RA1,IL15RA,IMPDH2,JAK2,JARID2,LIFR,MNDA,MRC1,MT1X,MT2A,MT3,MYC,PHB1,PLP2,PLSCR1,PPBP,PPP3CB,PTGIS,RARA,RELB,CCL2,CCL3,CCL11,CCL18,CCL19,SELE,SFRP1,SHMT2,SLC2A4,SLC11A1,STAT1,STAT3,TFRC,T…
6_Member	GO Biological Processes	GO:0071345	cellular response to cytokine stimulus	-18.9193	-16.0852	100/703	71,207,330,361,383,506,677,960,1116,1436,1441,1545,1906,2058,2167,2180,2494,2532,2634,2690,2730,3037,3091,3099,3280,3383,3428,3434,3554,3556,3563,3566,3576,3579,3597,3601,3615,3717,3720,3977,4332,4360,4501,4502,4504,4609,5245,5355,5473,5740,6347,6348,6356,6362,6363,6422,6517,6772,6774,7037,7057,7097,7132,7157,7357,7412,7494,7538,7791,7850,8195,8519,8531,8745,9021,9173,9180,9472,9590,9750,9945,100…	ACTG1,AKT1,BIRC3,AQP4,ARG1,ATP5F1B,ZFP36L1,CD44,CHI3L1,CSF1R,CSF3R,CYP1B1,EDN1,EPRS1,FABP4,ACSL1,NR5A2,ACKR1,GBP2,GHR,GCLM,HAS2,HIF1A,HK2,HES1,ICAM1,IFI16,IFIT1,IL1R1,IL1RAP,IL3RA,IL4R,CXCL8,CXCR2,IL13RA1,IL15RA,IMPDH2,JAK2,JARID2,LIFR,MNDA,MRC1,MT1X,MT2A,MT3,MYC,PHB1,PLP2,PPBP,PTGIS,CCL2,CCL3,CCL11,CCL18,CCL19,SFRP1,SLC2A4,STAT1,STAT3,TFRC,THBS1,TLR2,TNFRSF1A,TP53,UGCG,VCAM1,XBP1,ZFP36,ZYX,IL1R2…
6_Member	GO Biological Processes	GO:0034612	response to tumor necrosis factor	-9.31339	-7.28505	35/202	102,207,330,677,1116,1545,1906,2167,2634,3037,3280,3576,3717,6347,6348,6356,6362,6363,6401,6422,6517,6772,7057,7132,7157,7412,7538,8531,9370,9590,27063,27242,55504,57817,83483	ADAM10,AKT1,BIRC3,ZFP36L1,CHI3L1,CYP1B1,EDN1,FABP4,GBP2,HAS2,HES1,CXCL8,JAK2,CCL2,CCL3,CCL11,CCL18,CCL19,SELE,SFRP1,SLC2A4,STAT1,THBS1,TNFRSF1A,TP53,VCAM1,ZFP36,YBX3,ADIPOQ,AKAP12,ANKRD1,TNFRSF21,TNFRSF19,HAMP,PLVAP
6_Member	GO Biological Processes	GO:0071356	cellular response to tumor necrosis factor	-8.98892	-6.98654	32/178	207,330,677,1116,1545,1906,2167,2634,3037,3280,3576,3717,6347,6348,6356,6362,6363,6422,6517,6772,7057,7132,7157,7412,7538,8531,9590,27063,27242,55504,57817,83483	AKT1,BIRC3,ZFP36L1,CHI3L1,CYP1B1,EDN1,FABP4,GBP2,HAS2,HES1,CXCL8,JAK2,CCL2,CCL3,CCL11,CCL18,CCL19,SFRP1,SLC2A4,STAT1,THBS1,TNFRSF1A,TP53,VCAM1,ZFP36,YBX3,AKAP12,ANKRD1,TNFRSF21,TNFRSF19,HAMP,PLVAP
6_Member	GO Biological Processes	GO:0070555	response to interleukin-1	-8.96488	-6.96636	27/132	361,952,1116,1906,2634,2690,3037,3091,3280,3554,3576,4609,5740,6347,6348,6356,6362,6363,6401,6422,8767,9590,11213,27063,79155,84676,140885	AQP4,CD38,CHI3L1,EDN1,GBP2,GHR,HAS2,HIF1A,HES1,IL1R1,CXCL8,MYC,PTGIS,CCL2,CCL3,CCL11,CCL18,CCL19,SELE,SFRP1,RIPK2,AKAP12,IRAK3,ANKRD1,TNIP2,TRIM63,SIRPA
6_Member	GO Biological Processes	GO:0045087	innate immune response	-8.04457	-6.14219	79/764	71,361,383,629,661,713,715,721,837,1378,1436,1536,1604,1669,1906,2058,2150,2209,2634,3075,3428,3434,3556,3717,3934,4067,4282,4360,4609,4818,5245,5806,5971,6039,6279,6280,6283,6347,6348,6356,6362,6363,6472,6503,6556,6732,6772,6845,7097,7157,7268,7791,8165,8519,8547,8685,8767,9023,9188,10096,10346,10392,10581,10614,11326,54210,55366,55646,55647,57126,80216,81603,90268,92610,127544,140885,219972,340…	ACTG1,AQP4,ARG1,CFB,POLR3D,C1QB,C1R,C4B,CASP4,CR1,CSF1R,CYBB,CD55,DEFA4,EDN1,EPRS1,F2RL1,FCGR1A,GBP2,CFH,IFI16,IFIT1,IL1RAP,JAK2,LCN2,LYN,MIF,MRC1,MYC,NKG7,PHB1,PTX3,RELB,RNASE6,S100A8,S100A9,S100A12,CCL2,CCL3,CCL11,CCL18,CCL19,SHMT2,SLA,SLC11A1,SRPK1,STAT1,VAMP7,TLR2,TP53,TTC4,ZYX,AKAP1,IFITM1,FCN3,MARCO,RIPK2,CH25H,DDX21,ACTR3,TRIM22,NOD1,IFITM2,HEXIM1,VSIG4,TREM1,LGR4,LYAR,RAB20,CD177,ALPK1,TR…
6_Member	GO Biological Processes	GO:0071347	cellular response to interleukin-1	-7.176	-5.38209	21/102	361,1906,2634,3037,3091,3280,3554,3576,4609,5740,6347,6348,6356,6362,6363,6422,9590,11213,27063,79155,140885	AQP4,EDN1,GBP2,HAS2,HIF1A,HES1,IL1R1,CXCL8,MYC,PTGIS,CCL2,CCL3,CCL11,CCL18,CCL19,SFRP1,AKAP12,IRAK3,ANKRD1,TNIP2,SIRPA
6_Member	GO Biological Processes	GO:0034341	response to interferon-gamma	-6.91129	-5.14638	23/124	71,361,1906,2058,2634,3717,4360,4609,6347,6348,6356,6362,6363,6556,6772,7097,7157,7791,8519,10096,10581,55647,140885	ACTG1,AQP4,EDN1,EPRS1,GBP2,JAK2,MRC1,MYC,CCL2,CCL3,CCL11,CCL18,CCL19,SLC11A1,STAT1,TLR2,TP53,ZYX,IFITM1,ACTR3,IFITM2,RAB20,SIRPA
6_Member	GO Biological Processes	GO:0071346	cellular response to interferon-gamma	-6.50181	-4.78967	20/102	71,361,1906,2058,2634,3717,4360,4609,6347,6348,6356,6362,6363,6772,7097,7157,7791,10096,55647,140885	ACTG1,AQP4,EDN1,EPRS1,GBP2,JAK2,MRC1,MYC,CCL2,CCL3,CCL11,CCL18,CCL19,STAT1,TLR2,TP53,ZYX,ACTR3,RAB20,SIRPA
7_Member	GO Biological Processes	GO:0007507	heart development	-22.7794	-19.6029	92/542	34,70,653,677,1026,1499,1906,1909,1942,1954,2066,2138,2257,2274,2697,2702,2737,3037,3091,3280,3643,3675,3764,4061,4088,4607,4703,4729,4846,4878,4879,5019,5318,5465,5467,5532,5573,5629,5914,5915,5950,6262,6444,6445,6464,6546,6648,6788,6910,6926,7029,7132,7157,7248,7412,8195,8932,9260,9464,9510,10052,10252,10512,10614,11149,11155,22980,23414,23493,27063,27295,50507,51676,54567,54880,55081,55764,569…	ACADM,ACTC1,BMP5,ZFP36L1,CDKN1A,CTNNB1,EDN1,EDNRA,EFNA1,MEGF8,ERBB4,EYA1,FGF12,FHL2,GJA1,GJA5,GLI3,HAS2,HIF1A,HES1,INSR,ITGA3,KCNJ8,LY6E,SMAD3,MYBPC3,NEB,NDUFV2,NOS3,NPPA,NPPB,OXCT1,PKP2,PPARA,PPARD,PPP3CB,PRKAR1A,PROX1,RARA,RARB,RBP4,RYR2,SGCD,SGCG,SHC1,SLC8A1,SOD2,STK3,TBX5,TBX3,TFDP2,TNFRSF1A,TP53,TSC1,VCAM1,MKKS,MBD2,PDLIM7,HAND2,ADAMTS1,GJC1,SPRY1,SEMA3C,HEXIM1,BVES,LDB3,TCF25,ZFPM2,HEY2,ANK…
7_Member	GO Biological Processes	GO:0048729	tissue morphogenesis	-12.7097	-10.4178	74/554	70,71,389,653,960,1282,1436,1499,1512,1605,1739,1906,1909,1954,1956,2066,2138,2697,2737,3091,3280,3675,3678,3690,4061,4088,4478,4607,4609,4846,5087,5318,5573,5629,5914,6262,6356,6422,6781,6788,6910,6926,6943,7052,7248,7296,7414,8195,9021,9464,9788,10252,10512,10630,11019,23414,23493,23654,25902,27063,51676,54567,55081,55366,55764,57045,57057,65009,79191,79810,90627,129446,144165,157506	ACTC1,ACTG1,RHOC,BMP5,CD44,COL4A1,CSF1R,CTNNB1,CTSH,DAG1,DLG1,EDN1,EDNRA,MEGF8,EGFR,ERBB4,EYA1,GJA1,GLI3,HIF1A,HES1,ITGA3,ITGA5,ITGB3,LY6E,SMAD3,MSN,MYBPC3,MYC,NOS3,PBX1,PKP2,PRKAR1A,PROX1,RARA,RYR2,CCL11,SFRP1,STC1,STK3,TBX5,TBX3,TCF21,TGM2,TSC1,TXNRD1,VCL,MKKS,SOCS3,HAND2,MTSS1,SPRY1,SEMA3C,PDPN,LIAS,ZFPM2,HEY2,PLXNB2,MTHFD1L,ANKRD1,ASB2,DLL4,IFT57,LGR4,IFT122,TWSG1,TBX20,NDRG4,IRX3,PTCD2,STARD…
7_Member	GO Biological Processes	GO:0003007	heart morphogenesis	-11.1717	-8.96282	43/250	70,653,1906,1909,1942,1954,2138,2274,2697,2702,3037,3091,3280,3643,4061,4088,4607,4846,5318,5629,5950,6262,6910,6926,7157,8195,9464,9510,10252,10512,23414,23493,27063,51676,54567,55081,57057,57142,65009,79810,79933,113622,129446	ACTC1,BMP5,EDN1,EDNRA,EFNA1,MEGF8,EYA1,FHL2,GJA1,GJA5,HAS2,HIF1A,HES1,INSR,LY6E,SMAD3,MYBPC3,NOS3,PKP2,PROX1,RBP4,RYR2,TBX5,TBX3,TP53,MKKS,HAND2,ADAMTS1,SPRY1,SEMA3C,ZFPM2,HEY2,ANKRD1,ASB2,DLL4,IFT57,TBX20,RTN4,NDRG4,PTCD2,SYNPO2L,ADPRHL1,XIRP2
7_Member	GO Biological Processes	GO:0002009	morphogenesis of an epithelium	-9.7555	-7.68162	58/443	71,389,653,960,1282,1436,1499,1512,1605,1739,1906,1909,1954,1956,2066,2138,2697,2737,3091,3280,3678,4088,4478,4609,5087,5629,5914,6262,6356,6422,6788,6910,6926,6943,7052,7248,7414,8195,9021,9464,9788,10252,10512,10630,11019,23654,25902,51676,54567,55081,55366,55764,57057,65009,79191,90627,144165,157506	ACTG1,RHOC,BMP5,CD44,COL4A1,CSF1R,CTNNB1,CTSH,DAG1,DLG1,EDN1,EDNRA,MEGF8,EGFR,ERBB4,EYA1,GJA1,GLI3,HIF1A,HES1,ITGA5,SMAD3,MSN,MYC,PBX1,PROX1,RARA,RYR2,CCL11,SFRP1,STK3,TBX5,TBX3,TCF21,TGM2,TSC1,VCL,MKKS,SOCS3,HAND2,MTSS1,SPRY1,SEMA3C,PDPN,LIAS,PLXNB2,MTHFD1L,ASB2,DLL4,IFT57,LGR4,IFT122,TBX20,NDRG4,IRX3,STARD13,PRICKLE1,RDH10
7_Member	GO Biological Processes	GO:0060562	epithelial tube morphogenesis	-9.27458	-7.25034	45/307	653,1282,1436,1499,1512,1605,1739,1906,1909,1954,2138,2697,2737,3091,3280,4088,4609,5087,5629,5914,6262,6356,6422,6788,6926,6943,7248,8195,9464,9788,10252,11019,23654,25902,51676,54567,55081,55366,55764,57057,65009,79191,90627,144165,157506	BMP5,COL4A1,CSF1R,CTNNB1,CTSH,DAG1,DLG1,EDN1,EDNRA,MEGF8,EYA1,GJA1,GLI3,HIF1A,HES1,SMAD3,MYC,PBX1,PROX1,RARA,RYR2,CCL11,SFRP1,STK3,TBX3,TCF21,TSC1,MKKS,HAND2,MTSS1,SPRY1,LIAS,PLXNB2,MTHFD1L,ASB2,DLL4,IFT57,LGR4,IFT122,TBX20,NDRG4,IRX3,STARD13,PRICKLE1,RDH10
7_Member	GO Biological Processes	GO:0009792	embryo development ending in birth or egg hatching	-8.25989	-6.32224	71/650	92,102,207,653,677,788,1376,1499,1739,1906,1909,1954,1956,1999,2138,2260,2494,2697,2737,3091,3280,3726,4061,4071,4088,4223,4609,4627,4695,4846,5087,5629,5914,5932,5950,5954,6422,6788,6926,7004,7157,7248,8531,8882,9021,9221,9464,9871,10512,11019,23250,23326,23414,23493,23654,25902,50515,50814,54855,54880,55081,55764,56243,57142,80790,81502,130507,144165,157506,221395,338596	ACVR2A,ADAM10,AKT1,BMP5,ZFP36L1,SLC25A20,CPT2,CTNNB1,DLG1,EDN1,EDNRA,MEGF8,EGFR,ELF3,EYA1,FGFR1,NR5A2,GJA1,GLI3,HIF1A,HES1,JUNB,LY6E,TM4SF1,SMAD3,MEOX2,MYC,MYH9,NDUFA2,NOS3,PBX1,PROX1,RARA,RBBP8,RBP4,RCN1,SFRP1,STK3,TBX3,TEAD4,TP53,TSC1,YBX3,ZPR1,SOCS3,NOLC1,HAND2,SEC24D,SEMA3C,LIAS,ATP11A,USP22,ZFPM2,HEY2,PLXNB2,MTHFD1L,CHST11,NSDHL,TENT5C,BCOR,IFT57,IFT122,KIAA1217,RTN4,CMIP,HM13,UBR3,PRICKLE1,…
7_Member	GO Biological Processes	GO:0048598	embryonic morphogenesis	-8.16348	-6.24701	65/576	92,653,677,1303,1499,1738,1739,1906,1909,1942,1954,2114,2138,2202,2697,2737,3091,3280,3675,3678,3690,3693,4088,4317,4324,5087,5573,5629,5914,5915,5950,6262,6422,6788,6910,6926,6943,7157,7248,7290,7296,7358,8013,8076,8195,9021,9464,11019,23654,25902,50515,51141,51676,54567,55081,55764,57045,57057,65009,79191,80856,123169,144165,157506,204851	ACVR2A,BMP5,ZFP36L1,COL12A1,CTNNB1,DLD,DLG1,EDN1,EDNRA,EFNA1,MEGF8,ETS2,EYA1,EFEMP1,GJA1,GLI3,HIF1A,HES1,ITGA3,ITGA5,ITGB3,ITGB5,SMAD3,MMP8,MMP15,PBX1,PRKAR1A,PROX1,RARA,RARB,RBP4,RYR2,SFRP1,STK3,TBX5,TBX3,TCF21,TP53,TSC1,HIRA,TXNRD1,UGDH,NR4A3,MFAP5,MKKS,SOCS3,HAND2,LIAS,PLXNB2,MTHFD1L,CHST11,INSIG2,ASB2,DLL4,IFT57,IFT122,TWSG1,TBX20,NDRG4,IRX3,LNPK,LEO1,PRICKLE1,RDH10,HIPK1
7_Member	GO Biological Processes	GO:0043009	chordate embryonic development	-7.7596	-5.89128	68/629	92,102,207,653,677,788,1376,1499,1739,1906,1909,1954,1956,1999,2138,2260,2697,2737,3091,3280,3726,4061,4071,4088,4223,4609,4627,4695,4846,5087,5629,5914,5932,5950,5954,6422,6788,6926,7004,7157,7248,8531,8882,9021,9221,9464,9871,10512,11019,23250,23414,23493,23654,25902,50515,50814,54855,54880,55081,55764,56243,57142,80790,81502,144165,157506,221395,338596	ACVR2A,ADAM10,AKT1,BMP5,ZFP36L1,SLC25A20,CPT2,CTNNB1,DLG1,EDN1,EDNRA,MEGF8,EGFR,ELF3,EYA1,FGFR1,GJA1,GLI3,HIF1A,HES1,JUNB,LY6E,TM4SF1,SMAD3,MEOX2,MYC,MYH9,NDUFA2,NOS3,PBX1,PROX1,RARA,RBBP8,RBP4,RCN1,SFRP1,STK3,TBX3,TEAD4,TP53,TSC1,YBX3,ZPR1,SOCS3,NOLC1,HAND2,SEC24D,SEMA3C,LIAS,ATP11A,ZFPM2,HEY2,PLXNB2,MTHFD1L,CHST11,NSDHL,TENT5C,BCOR,IFT57,IFT122,KIAA1217,RTN4,CMIP,HM13,PRICKLE1,RDH10,ADGRF5,ST8S…
7_Member	GO Biological Processes	GO:0001701	in utero embryonic development	-6.81184	-5.05361	46/381	102,207,653,677,788,1376,1499,1906,1909,1956,1999,2697,2737,3091,3280,3726,4061,4071,4088,4609,4627,4695,4846,5932,5954,6788,6926,7004,7157,8531,8882,9021,9464,9871,23250,23414,23493,50515,50814,54855,54880,57142,80790,81502,157506,338596	ADAM10,AKT1,BMP5,ZFP36L1,SLC25A20,CPT2,CTNNB1,EDN1,EDNRA,EGFR,ELF3,GJA1,GLI3,HIF1A,HES1,JUNB,LY6E,TM4SF1,SMAD3,MYC,MYH9,NDUFA2,NOS3,RBBP8,RCN1,STK3,TBX3,TEAD4,TP53,YBX3,ZPR1,SOCS3,HAND2,SEC24D,ATP11A,ZFPM2,HEY2,CHST11,NSDHL,TENT5C,BCOR,RTN4,CMIP,HM13,RDH10,ST8SIA6
7_Member	GO Biological Processes	GO:0048568	embryonic organ development	-6.72621	-4.98425	51/446	207,468,653,677,1499,1739,1906,1909,1942,1954,1956,2138,2202,2697,2737,3091,3280,3576,3726,4088,5087,5629,5914,5915,5950,6262,6788,6926,6943,7003,7004,7005,7157,8076,8195,8932,9021,9464,23414,23493,25902,50515,50814,51141,51676,55081,55764,57057,65009,157506,204851	AKT1,ATF4,BMP5,ZFP36L1,CTNNB1,DLG1,EDN1,EDNRA,EFNA1,MEGF8,EGFR,EYA1,EFEMP1,GJA1,GLI3,HIF1A,HES1,CXCL8,JUNB,SMAD3,PBX1,PROX1,RARA,RARB,RBP4,RYR2,STK3,TBX3,TCF21,TEAD1,TEAD4,TEAD3,TP53,MFAP5,MKKS,MBD2,SOCS3,HAND2,ZFPM2,HEY2,MTHFD1L,CHST11,NSDHL,INSIG2,ASB2,IFT57,IFT122,TBX20,NDRG4,RDH10,HIPK1
7_Member	GO Biological Processes	GO:0035050	embryonic heart tube development	-5.90053	-4.26055	17/83	1499,1906,1909,1954,2697,3091,3280,4088,6262,6926,8195,9464,51676,55081,55764,57057,65009	CTNNB1,EDN1,EDNRA,MEGF8,GJA1,HIF1A,HES1,SMAD3,RYR2,TBX3,MKKS,HAND2,ASB2,IFT57,IFT122,TBX20,NDRG4
7_Member	GO Biological Processes	GO:0003143	embryonic heart tube morphogenesis	-4.25425	-2.84305	13/69	1954,2697,3091,3280,4088,6262,6926,8195,9464,51676,55081,57057,65009	MEGF8,GJA1,HIF1A,HES1,SMAD3,RYR2,TBX3,MKKS,HAND2,ASB2,IFT57,TBX20,NDRG4
7_Member	GO Biological Processes	GO:0048562	embryonic organ morphogenesis	-3.75244	-2.43724	31/292	1499,1739,1906,1909,1942,1954,2138,2202,2697,2737,3091,3280,4088,5629,5915,5950,6262,6926,6943,8076,8195,9464,25902,50515,51141,51676,55081,57057,65009,157506,204851	CTNNB1,DLG1,EDN1,EDNRA,EFNA1,MEGF8,EYA1,EFEMP1,GJA1,GLI3,HIF1A,HES1,SMAD3,PROX1,RARB,RBP4,RYR2,TBX3,TCF21,MFAP5,MKKS,HAND2,MTHFD1L,CHST11,INSIG2,ASB2,IFT57,TBX20,NDRG4,RDH10,HIPK1
7_Member	GO Biological Processes	GO:0007389	pattern specification process	-3.44327	-2.18266	41/443	92,444,653,1499,1649,1906,1954,2066,2114,2138,2697,2737,3091,3280,4088,4211,4223,4281,5087,6422,6781,6910,6926,7157,7832,8195,8553,9289,9464,10409,10512,23493,51676,54567,54880,55081,57057,65009,79191,84976,204851	ACVR2A,ASPH,BMP5,CTNNB1,DDIT3,EDN1,MEGF8,ERBB4,ETS2,EYA1,GJA1,GLI3,HIF1A,HES1,SMAD3,MEIS1,MEOX2,MID1,PBX1,SFRP1,STC1,TBX5,TBX3,TP53,BTG2,MKKS,BHLHE40,ADGRG1,HAND2,BASP1,SEMA3C,HEY2,ASB2,DLL4,BCOR,IFT57,TBX20,NDRG4,IRX3,DISP1,HIPK1
7_Member	GO Biological Processes	GO:0061371	determination of heart left/right asymmetry	-3.1516	-1.94789	11/67	1954,2697,3091,4088,6926,8195,9464,51676,55081,57057,65009	MEGF8,GJA1,HIF1A,SMAD3,TBX3,MKKS,HAND2,ASB2,IFT57,TBX20,NDRG4
7_Member	GO Biological Processes	GO:0001947	heart looping	-2.79919	-1.67136	10/63	2697,3091,4088,6926,8195,9464,51676,55081,57057,65009	GJA1,HIF1A,SMAD3,TBX3,MKKS,HAND2,ASB2,IFT57,TBX20,NDRG4
8_Member	GO Biological Processes	GO:0035239	tube morphogenesis	-21.9487	-18.8971	102/661	71,207,285,506,653,677,857,947,1012,1282,1436,1499,1512,1545,1605,1739,1906,1909,1942,1954,1956,2138,2549,2697,2702,2737,2752,2828,3037,3091,3162,3280,3576,3678,3690,3726,3949,4088,4162,4211,4223,4609,4627,4846,5054,5087,5316,5629,5787,5914,6262,6303,6347,6356,6422,6444,6464,6788,6910,6926,6943,7052,7057,7248,7494,7716,8195,8817,9289,9451,9464,9788,10052,10252,10267,11019,23414,23493,23554,23654,…	ACTG1,AKT1,ANGPT2,ATP5F1B,BMP5,ZFP36L1,CAV1,CD34,CDH13,COL4A1,CSF1R,CTNNB1,CTSH,CYP1B1,DAG1,DLG1,EDN1,EDNRA,EFNA1,MEGF8,EGFR,EYA1,GAB1,GJA1,GJA5,GLI3,GLUL,GPR4,HAS2,HIF1A,HMOX1,HES1,CXCL8,ITGA5,ITGB3,JUNB,LDLR,SMAD3,MCAM,MEIS1,MEOX2,MYC,MYH9,NOS3,SERPINE1,PBX1,PKNOX1,PROX1,PTPRB,RARA,RYR2,SAT1,CCL2,CCL11,SFRP1,SGCD,SHC1,STK3,TBX5,TBX3,TCF21,TGM2,THBS1,TSC1,XBP1,VEZF1,MKKS,FGF18,ADGRG1,EIF2AK3,HAN…
8_Member	GO Biological Processes	GO:0001568	blood vessel development	-17.5549	-14.865	79/503	71,207,285,506,677,857,947,1012,1282,1499,1545,1605,1649,1906,1909,1942,1954,2138,2549,2697,2702,2737,2752,2828,3037,3091,3162,3280,3576,3678,3690,3726,3949,4162,4211,4215,4223,4627,4846,5054,5175,5316,5629,5787,6303,6347,6444,6464,6910,6926,6943,7057,7494,7716,8817,9021,9289,9451,9464,10052,10267,10512,23414,23493,23554,23670,50814,51129,51564,54567,56999,57057,57381,60675,64344,79602,90268,1441…	ACTG1,AKT1,ANGPT2,ATP5F1B,ZFP36L1,CAV1,CD34,CDH13,COL4A1,CTNNB1,CYP1B1,DAG1,DDIT3,EDN1,EDNRA,EFNA1,MEGF8,EYA1,GAB1,GJA1,GJA5,GLI3,GLUL,GPR4,HAS2,HIF1A,HMOX1,HES1,CXCL8,ITGA5,ITGB3,JUNB,LDLR,MCAM,MEIS1,MAP3K3,MEOX2,MYH9,NOS3,SERPINE1,PECAM1,PKNOX1,PROX1,PTPRB,SAT1,CCL2,SGCD,SHC1,TBX5,TBX3,TCF21,THBS1,XBP1,VEZF1,FGF18,SOCS3,ADGRG1,EIF2AK3,HAND2,GJC1,RAMP1,SEMA3C,ZFPM2,HEY2,TSPAN12,CEMIP2,NSDHL,ANGP…
8_Member	GO Biological Processes	GO:0001944	vasculature development	-17.462	-14.7815	81/526	71,207,285,506,677,857,947,1012,1282,1499,1545,1605,1649,1906,1909,1942,1954,2138,2549,2697,2702,2737,2752,2828,3037,3091,3162,3280,3576,3678,3690,3726,3949,4162,4211,4215,4223,4627,4846,5054,5175,5316,5532,5629,5787,6303,6347,6444,6464,6910,6926,6943,7057,7494,7716,8817,9021,9289,9451,9464,10052,10267,10512,10630,23414,23493,23554,23670,50814,51129,51564,54567,56999,57057,57381,60675,64344,79602…	ACTG1,AKT1,ANGPT2,ATP5F1B,ZFP36L1,CAV1,CD34,CDH13,COL4A1,CTNNB1,CYP1B1,DAG1,DDIT3,EDN1,EDNRA,EFNA1,MEGF8,EYA1,GAB1,GJA1,GJA5,GLI3,GLUL,GPR4,HAS2,HIF1A,HMOX1,HES1,CXCL8,ITGA5,ITGB3,JUNB,LDLR,MCAM,MEIS1,MAP3K3,MEOX2,MYH9,NOS3,SERPINE1,PECAM1,PKNOX1,PPP3CB,PROX1,PTPRB,SAT1,CCL2,SGCD,SHC1,TBX5,TBX3,TCF21,THBS1,XBP1,VEZF1,FGF18,SOCS3,ADGRG1,EIF2AK3,HAND2,GJC1,RAMP1,SEMA3C,PDPN,ZFPM2,HEY2,TSPAN12,CEMIP…
8_Member	GO Biological Processes	GO:0048514	blood vessel morphogenesis	-16.4967	-13.9	69/419	71,207,285,506,677,857,947,1012,1282,1499,1545,1605,1906,1909,1942,2138,2549,2697,2702,2752,2828,3037,3091,3162,3280,3576,3678,3690,3726,3949,4162,4211,4223,4627,4846,5054,5316,5629,5787,6303,6347,6444,6464,6910,6943,7057,7494,7716,8817,9289,9451,9464,10052,10267,23414,23493,23554,23670,51129,51564,54567,56999,57057,57381,60675,64344,79602,90268,221395	ACTG1,AKT1,ANGPT2,ATP5F1B,ZFP36L1,CAV1,CD34,CDH13,COL4A1,CTNNB1,CYP1B1,DAG1,EDN1,EDNRA,EFNA1,EYA1,GAB1,GJA1,GJA5,GLUL,GPR4,HAS2,HIF1A,HMOX1,HES1,CXCL8,ITGA5,ITGB3,JUNB,LDLR,MCAM,MEIS1,MEOX2,MYH9,NOS3,SERPINE1,PKNOX1,PROX1,PTPRB,SAT1,CCL2,SGCD,SHC1,TBX5,TCF21,THBS1,XBP1,VEZF1,FGF18,ADGRG1,EIF2AK3,HAND2,GJC1,RAMP1,ZFPM2,HEY2,TSPAN12,CEMIP2,ANGPTL4,HDAC7,DLL4,ADAMTS9,TBX20,RHOJ,PROK2,HIF3A,ADIPOR2,O…
8_Member	GO Biological Processes	GO:0001525	angiogenesis	-12.8675	-10.5679	53/321	71,207,285,506,857,947,1012,1282,1499,1545,1605,1906,1909,1942,2549,2702,2752,2828,3091,3162,3576,3678,3690,4162,4211,4223,4627,4846,5054,5316,5787,6303,6347,6464,6943,7057,7494,7716,8817,9289,9451,9464,10267,23554,23670,51129,54567,57057,57381,60675,64344,79602,90268	ACTG1,AKT1,ANGPT2,ATP5F1B,CAV1,CD34,CDH13,COL4A1,CTNNB1,CYP1B1,DAG1,EDN1,EDNRA,EFNA1,GAB1,GJA5,GLUL,GPR4,HIF1A,HMOX1,CXCL8,ITGA5,ITGB3,MCAM,MEIS1,MEOX2,MYH9,NOS3,SERPINE1,PKNOX1,PTPRB,SAT1,CCL2,SHC1,TCF21,THBS1,XBP1,VEZF1,FGF18,ADGRG1,EIF2AK3,HAND2,RAMP1,TSPAN12,CEMIP2,ANGPTL4,DLL4,TBX20,RHOJ,PROK2,HIF3A,ADIPOR2,OTULIN
9_Member	GO Biological Processes	GO:0061061	muscle structure development	-21.1248	-18.1339	83/480	34,70,71,87,207,857,1465,1466,1499,1605,1909,2274,2275,3131,3280,3475,3479,4061,4223,4607,4627,4703,5318,5530,5573,5629,5738,5914,5915,6262,6444,6445,6546,6910,6926,6943,7004,7140,7248,7290,7345,7494,7832,8506,9099,9260,9456,9750,10398,10409,11149,11155,23345,23414,23493,25842,26287,26471,27063,27295,50507,51676,51725,51778,54567,56203,56704,57057,57190,58494,79191,79810,79933,84976,113622,129446…	ACADM,ACTC1,ACTG1,ACTN1,AKT1,CAV1,CSRP1,CSRP2,CTNNB1,DAG1,EDNRA,FHL2,FHL3,HLF,HES1,IFRD1,IGF1,LY6E,MEOX2,MYBPC3,MYH9,NEB,PKP2,PPP3CA,PRKAR1A,PROX1,PTGFRN,RARA,RARB,RYR2,SGCD,SGCG,SLC8A1,TBX5,TBX3,TCF21,TEAD4,TNNT3,TSC1,HIRA,UCHL1,XBP1,BTG2,CNTNAP1,USP2,PDLIM7,HOMER1,RIPOR2,MYL9,BASP1,BVES,LDB3,SYNE1,ZFPM2,HEY2,ASF1A,ANKRD2,NUPR1,ANKRD1,PDLIM3,NOX4,ASB2,FBXO40,MYOZ2,DLL4,LMOD3,JPH1,TBX20,SELENON,J…
9_Member	GO Biological Processes	GO:0060537	muscle tissue development	-20.1497	-17.2443	63/306	34,70,653,857,1465,1466,1739,1909,2138,2274,2697,2702,3131,4061,4223,4607,4703,4729,4878,4879,5318,5530,5573,5629,5914,5915,5950,6262,6444,6445,6546,6910,6926,6943,7248,7832,8506,9456,9750,10052,10512,11149,23414,23493,26471,27063,50507,51676,51778,54567,56203,56999,57057,57190,58498,65009,79191,79810,113622,129446,150094,150572,376132	ACADM,ACTC1,BMP5,CAV1,CSRP1,CSRP2,DLG1,EDNRA,EYA1,FHL2,GJA1,GJA5,HLF,LY6E,MEOX2,MYBPC3,NEB,NDUFV2,NPPA,NPPB,PKP2,PPP3CA,PRKAR1A,PROX1,RARA,RARB,RBP4,RYR2,SGCD,SGCG,SLC8A1,TBX5,TBX3,TCF21,TSC1,BTG2,CNTNAP1,HOMER1,RIPOR2,GJC1,SEMA3C,BVES,ZFPM2,HEY2,NUPR1,ANKRD1,NOX4,ASB2,MYOZ2,DLL4,LMOD3,ADAMTS9,TBX20,SELENON,MYL7,NDRG4,IRX3,PTCD2,ADPRHL1,XIRP2,SIK1,SMYD1,LRRC10
9_Member	GO Biological Processes	GO:0014706	striated muscle tissue development	-19.5669	-16.6914	60/287	34,70,653,857,1909,2138,2274,2697,2702,3131,4061,4223,4607,4703,4729,4878,4879,5318,5530,5573,5629,5914,5915,5950,6262,6444,6445,6546,6910,6926,6943,7248,7832,8506,9456,9750,10052,10512,11149,23414,23493,26471,27063,50507,51676,51778,54567,56203,56999,57057,57190,58498,65009,79191,79810,113622,129446,150094,150572,376132	ACADM,ACTC1,BMP5,CAV1,EDNRA,EYA1,FHL2,GJA1,GJA5,HLF,LY6E,MEOX2,MYBPC3,NEB,NDUFV2,NPPA,NPPB,PKP2,PPP3CA,PRKAR1A,PROX1,RARA,RARB,RBP4,RYR2,SGCD,SGCG,SLC8A1,TBX5,TBX3,TCF21,TSC1,BTG2,CNTNAP1,HOMER1,RIPOR2,GJC1,SEMA3C,BVES,ZFPM2,HEY2,NUPR1,ANKRD1,NOX4,ASB2,MYOZ2,DLL4,LMOD3,ADAMTS9,TBX20,SELENON,MYL7,NDRG4,IRX3,PTCD2,ADPRHL1,XIRP2,SIK1,SMYD1,LRRC10
9_Member	GO Biological Processes	GO:0048738	cardiac muscle tissue development	-17.9374	-15.2081	44/173	34,70,653,1909,2274,2697,2702,4061,4607,4703,4729,4878,4879,5318,5573,5629,5914,5915,5950,6262,6444,6445,6546,6910,6926,7248,10052,11149,23414,23493,27063,50507,51676,54567,56999,57057,58498,65009,79191,79810,113622,129446,150094,376132	ACADM,ACTC1,BMP5,EDNRA,FHL2,GJA1,GJA5,LY6E,MYBPC3,NEB,NDUFV2,NPPA,NPPB,PKP2,PRKAR1A,PROX1,RARA,RARB,RBP4,RYR2,SGCD,SGCG,SLC8A1,TBX5,TBX3,TSC1,GJC1,BVES,ZFPM2,HEY2,ANKRD1,NOX4,ASB2,DLL4,ADAMTS9,TBX20,MYL7,NDRG4,IRX3,PTCD2,ADPRHL1,XIRP2,SIK1,LRRC10
9_Member	GO Biological Processes	GO:0042692	muscle cell differentiation	-16.2539	-13.7049	52/259	34,70,71,87,207,1465,1466,1499,1909,2274,3280,3479,4627,4703,5530,5573,5629,5738,5914,5915,6444,6546,6910,6926,7140,7248,7290,7345,8506,9456,9750,10398,11149,11155,23345,23493,25842,27063,50507,51676,51725,51778,56203,57190,58494,79191,79810,79933,113622,130827,150094,376132	ACADM,ACTC1,ACTG1,ACTN1,AKT1,CSRP1,CSRP2,CTNNB1,EDNRA,FHL2,HES1,IGF1,MYH9,NEB,PPP3CA,PRKAR1A,PROX1,PTGFRN,RARA,RARB,SGCD,SLC8A1,TBX5,TBX3,TNNT3,TSC1,HIRA,UCHL1,CNTNAP1,HOMER1,RIPOR2,MYL9,BVES,LDB3,SYNE1,HEY2,ASF1A,ANKRD1,NOX4,ASB2,FBXO40,MYOZ2,LMOD3,SELENON,JAM2,IRX3,PTCD2,SYNPO2L,ADPRHL1,TMEM182,SIK1,LRRC10
9_Member	GO Biological Processes	GO:0051146	striated muscle cell differentiation	-14.3767	-11.9879	42/195	34,70,71,207,1465,1466,2274,3479,4627,4703,5530,5573,5629,5738,5914,5915,6444,6546,6910,6926,7140,7248,8506,9456,9750,10398,11149,11155,23493,27063,50507,51676,51778,56203,57190,58494,79191,79933,113622,130827,150094,376132	ACADM,ACTC1,ACTG1,AKT1,CSRP1,CSRP2,FHL2,IGF1,MYH9,NEB,PPP3CA,PRKAR1A,PROX1,PTGFRN,RARA,RARB,SGCD,SLC8A1,TBX5,TBX3,TNNT3,TSC1,CNTNAP1,HOMER1,RIPOR2,MYL9,BVES,LDB3,HEY2,ANKRD1,NOX4,ASB2,MYOZ2,LMOD3,SELENON,JAM2,IRX3,SYNPO2L,ADPRHL1,TMEM182,SIK1,LRRC10
9_Member	GO Biological Processes	GO:0055001	muscle cell development	-13.3008	-10.9568	36/157	70,71,87,1465,1466,1909,2274,3280,3479,4703,5530,5573,5629,6444,6546,6910,6926,7140,7345,8506,9456,9750,10398,11149,11155,23493,27063,51676,51778,56203,57190,79810,79933,113622,130827,376132	ACTC1,ACTG1,ACTN1,CSRP1,CSRP2,EDNRA,FHL2,HES1,IGF1,NEB,PPP3CA,PRKAR1A,PROX1,SGCD,SLC8A1,TBX5,TBX3,TNNT3,UCHL1,CNTNAP1,HOMER1,RIPOR2,MYL9,BVES,LDB3,HEY2,ANKRD1,ASB2,MYOZ2,LMOD3,SELENON,PTCD2,SYNPO2L,ADPRHL1,TMEM182,LRRC10
9_Member	GO Biological Processes	GO:0007517	muscle organ development	-10.357	-8.23734	45/285	70,857,1605,1909,2275,3131,3479,4061,4223,4607,4703,5318,5530,5629,6262,6444,6445,6943,7004,7494,7832,8506,9099,9456,9750,10409,11149,23414,23493,26287,26471,27063,51676,51778,54567,56203,56704,57057,57190,79810,84976,129446,146862,150572,347273	ACTC1,CAV1,DAG1,EDNRA,FHL3,HLF,IGF1,LY6E,MEOX2,MYBPC3,NEB,PKP2,PPP3CA,PROX1,RYR2,SGCD,SGCG,TCF21,TEAD4,XBP1,BTG2,CNTNAP1,USP2,HOMER1,RIPOR2,BASP1,BVES,ZFPM2,HEY2,ANKRD2,NUPR1,ANKRD1,ASB2,MYOZ2,DLL4,LMOD3,JPH1,TBX20,SELENON,PTCD2,DISP1,XIRP2,UNC45B,SMYD1,CAVIN4
9_Member	GO Biological Processes	GO:0035051	cardiocyte differentiation	-9.65781	-7.59965	26/115	34,70,1906,1909,2274,3280,4703,5629,5914,5915,6444,6546,6910,6926,7248,7412,9464,10252,11149,23493,50507,51676,79191,113622,150094,376132	ACADM,ACTC1,EDN1,EDNRA,FHL2,HES1,NEB,PROX1,RARA,RARB,SGCD,SLC8A1,TBX5,TBX3,TSC1,VCAM1,HAND2,SPRY1,BVES,HEY2,NOX4,ASB2,IRX3,ADPRHL1,SIK1,LRRC10
9_Member	GO Biological Processes	GO:0055007	cardiac muscle cell differentiation	-7.90204	-6.01924	20/85	34,70,2274,4703,5629,5914,5915,6444,6546,6910,6926,7248,11149,23493,50507,51676,79191,113622,150094,376132	ACADM,ACTC1,FHL2,NEB,PROX1,RARA,RARB,SGCD,SLC8A1,TBX5,TBX3,TSC1,BVES,HEY2,NOX4,ASB2,IRX3,ADPRHL1,SIK1,LRRC10
9_Member	GO Biological Processes	GO:0055006	cardiac cell development	-5.07529	-3.53758	14/67	70,2274,4703,5629,6444,6546,6910,6926,10252,11149,23493,51676,113622,376132	ACTC1,FHL2,NEB,PROX1,SGCD,SLC8A1,TBX5,TBX3,SPRY1,BVES,HEY2,ASB2,ADPRHL1,LRRC10
9_Member	GO Biological Processes	GO:0055013	cardiac muscle cell development	-4.8538	-3.34751	13/61	70,2274,4703,5629,6444,6546,6910,6926,11149,23493,51676,113622,376132	ACTC1,FHL2,NEB,PROX1,SGCD,SLC8A1,TBX5,TBX3,BVES,HEY2,ASB2,ADPRHL1,LRRC10
10_Member	GO Cellular Components	GO:0030055	cell-substrate junction	-18.8865	-16.0653	74/428	70,71,87,102,391,847,857,960,1012,1266,1465,1466,1499,1605,1803,1956,2037,2274,2275,2319,2697,2783,3303,3304,3383,3655,3675,3678,3690,3693,3717,4008,4162,4478,4627,4921,5170,5329,5756,5817,5819,6146,6175,6207,6503,7052,7171,7414,7791,8649,8773,9173,9260,9351,9590,10094,10096,10211,10525,10580,10982,22888,23122,23332,23676,26986,30011,50507,81848,83543,83660,90102,129446,165904	ACTC1,ACTG1,ACTN1,ADAM10,RHOG,CAT,CAV1,CD44,CDH13,CNN3,CSRP1,CSRP2,CTNNB1,DAG1,DPP4,EGFR,EPB41L2,FHL2,FHL3,FLOT2,GJA1,GNB2,HSPA1A,HSPA1B,ICAM1,ITGA6,ITGA3,ITGA5,ITGB3,ITGB5,JAK2,LMO7,MCAM,MSN,MYH9,DDR2,PDPK1,PLAUR,TWF1,PVR,NECTIN2,RPL22,RPLP0,RPS13,SLA,TGM2,TPM4,VCL,ZYX,LAMTOR3,SNAP23,IL1RL1,PDLIM7,SLC9A3R2,AKAP12,ARPC3,ACTR3,FLOT1,HYOU1,SORBS1,MAPRE2,UBOX5,CLASP2,CLASP1,SMPX,PABPC1,SH3KBP1,NOX4,…
10_Member	GO Cellular Components	GO:0005925	focal adhesion	-18.8329	-16.0243	73/419	70,71,87,102,391,847,857,960,1012,1266,1465,1466,1499,1605,1803,1956,2037,2274,2275,2319,2697,2783,3303,3304,3383,3655,3675,3678,3690,3693,3717,4008,4162,4478,4627,4921,5170,5329,5756,5817,5819,6146,6175,6207,6503,7052,7171,7414,7791,8649,8773,9173,9260,9351,9590,10094,10096,10211,10525,10580,10982,22888,23122,23332,26986,30011,50507,81848,83543,83660,90102,129446,165904	ACTC1,ACTG1,ACTN1,ADAM10,RHOG,CAT,CAV1,CD44,CDH13,CNN3,CSRP1,CSRP2,CTNNB1,DAG1,DPP4,EGFR,EPB41L2,FHL2,FHL3,FLOT2,GJA1,GNB2,HSPA1A,HSPA1B,ICAM1,ITGA6,ITGA3,ITGA5,ITGB3,ITGB5,JAK2,LMO7,MCAM,MSN,MYH9,DDR2,PDPK1,PLAUR,TWF1,PVR,NECTIN2,RPL22,RPLP0,RPS13,SLA,TGM2,TPM4,VCL,ZYX,LAMTOR3,SNAP23,IL1RL1,PDLIM7,SLC9A3R2,AKAP12,ARPC3,ACTR3,FLOT1,HYOU1,SORBS1,MAPRE2,UBOX5,CLASP2,CLASP1,PABPC1,SH3KBP1,NOX4,SPRY4…
11_Member	GO Cellular Components	GO:0030016	myofibril	-18.7935	-16.009	52/228	70,71,87,493,1465,1466,1499,1605,2023,2274,2275,3764,3781,4607,4660,4703,5530,5532,5756,6262,6546,7079,7140,7170,7171,7414,8736,9260,9456,10398,11155,11344,23345,23676,26287,27063,27295,51676,51778,56203,56704,58498,79933,84676,113622,118461,127294,127495,129446,339855,347273,376132	ACTC1,ACTG1,ACTN1,ATP2B4,CSRP1,CSRP2,CTNNB1,DAG1,ENO1,FHL2,FHL3,KCNJ8,KCNN2,MYBPC3,PPP1R12B,NEB,PPP3CA,PPP3CB,TWF1,RYR2,SLC8A1,TIMP4,TNNT3,TPM3,TPM4,VCL,MYOM1,PDLIM7,HOMER1,MYL9,LDB3,TWF2,SYNE1,SMPX,ANKRD2,ANKRD1,PDLIM3,ASB2,MYOZ2,LMOD3,JPH1,MYL7,SYNPO2L,TRIM63,ADPRHL1,C10orf71,MYOM3,LRRC39,XIRP2,KY,CAVIN4,LRRC10
11_Member	GO Cellular Components	GO:0043292	contractile fiber	-18.6464	-15.8841	53/238	70,71,87,493,1465,1466,1499,1605,2023,2274,2275,2697,3764,3781,4607,4660,4703,5530,5532,5756,6262,6546,7079,7140,7170,7171,7414,8736,9260,9456,10398,11155,11344,23345,23676,26287,27063,27295,51676,51778,56203,56704,58498,79933,84676,113622,118461,127294,127495,129446,339855,347273,376132	ACTC1,ACTG1,ACTN1,ATP2B4,CSRP1,CSRP2,CTNNB1,DAG1,ENO1,FHL2,FHL3,GJA1,KCNJ8,KCNN2,MYBPC3,PPP1R12B,NEB,PPP3CA,PPP3CB,TWF1,RYR2,SLC8A1,TIMP4,TNNT3,TPM3,TPM4,VCL,MYOM1,PDLIM7,HOMER1,MYL9,LDB3,TWF2,SYNE1,SMPX,ANKRD2,ANKRD1,PDLIM3,ASB2,MYOZ2,LMOD3,JPH1,MYL7,SYNPO2L,TRIM63,ADPRHL1,C10orf71,MYOM3,LRRC39,XIRP2,KY,CAVIN4,LRRC10
11_Member	GO Cellular Components	GO:0030017	sarcomere	-16.0636	-13.5683	46/209	70,87,493,1465,1466,1499,2023,2274,2275,3781,4607,4660,4703,5530,5532,6262,6546,7079,7140,7170,7171,8736,9260,9456,10398,11155,23345,23676,26287,27063,27295,51676,51778,56203,56704,58498,79933,84676,113622,118461,127294,127495,129446,339855,347273,376132	ACTC1,ACTN1,ATP2B4,CSRP1,CSRP2,CTNNB1,ENO1,FHL2,FHL3,KCNN2,MYBPC3,PPP1R12B,NEB,PPP3CA,PPP3CB,RYR2,SLC8A1,TIMP4,TNNT3,TPM3,TPM4,MYOM1,PDLIM7,HOMER1,MYL9,LDB3,SYNE1,SMPX,ANKRD2,ANKRD1,PDLIM3,ASB2,MYOZ2,LMOD3,JPH1,MYL7,SYNPO2L,TRIM63,ADPRHL1,C10orf71,MYOM3,LRRC39,XIRP2,KY,CAVIN4,LRRC10
11_Member	GO Cellular Components	GO:0031674	I band	-11.2146	-9.0019	31/139	70,87,493,1465,1466,1499,2274,2275,3781,4660,4703,5530,5532,6262,6546,9260,9456,10398,11155,26287,27063,27295,51676,51778,56704,79933,84676,118461,129446,339855,347273	ACTC1,ACTN1,ATP2B4,CSRP1,CSRP2,CTNNB1,FHL2,FHL3,KCNN2,PPP1R12B,NEB,PPP3CA,PPP3CB,RYR2,SLC8A1,PDLIM7,HOMER1,MYL9,LDB3,ANKRD2,ANKRD1,PDLIM3,ASB2,MYOZ2,JPH1,SYNPO2L,TRIM63,C10orf71,XIRP2,KY,CAVIN4
11_Member	GO Cellular Components	GO:0030018	Z disc	-10.0724	-7.97747	28/127	87,493,1465,1466,1499,2274,2275,3781,4660,4703,5530,5532,6262,6546,9260,9456,10398,11155,27295,51676,51778,56704,79933,84676,118461,129446,339855,347273	ACTN1,ATP2B4,CSRP1,CSRP2,CTNNB1,FHL2,FHL3,KCNN2,PPP1R12B,NEB,PPP3CA,PPP3CB,RYR2,SLC8A1,PDLIM7,HOMER1,MYL9,LDB3,PDLIM3,ASB2,MYOZ2,JPH1,SYNPO2L,TRIM63,C10orf71,XIRP2,KY,CAVIN4
11_Member	GO Biological Processes	GO:0031032	actomyosin structure organization	-8.63573	-6.67017	24/110	70,71,1266,1465,1466,2037,3693,4627,4703,5573,5629,7126,7140,7791,10398,10580,11155,27063,51778,54566,56203,79933,113622,257019	ACTC1,ACTG1,CNN3,CSRP1,CSRP2,EPB41L2,ITGB5,MYH9,NEB,PRKAR1A,PROX1,TNFAIP1,TNNT3,ZYX,MYL9,SORBS1,LDB3,ANKRD1,MYOZ2,EPB41L4B,LMOD3,SYNPO2L,ADPRHL1,FRMD3
11_Member	GO Biological Processes	GO:0010927	cellular component assembly involved in morphogenesis	-7.176	-5.38209	21/102	70,71,1465,1466,4703,5376,5573,5629,5819,7097,7110,7140,8506,10398,11155,27063,51778,56203,79933,113622,200576	ACTC1,ACTG1,CSRP1,CSRP2,NEB,PMP22,PRKAR1A,PROX1,NECTIN2,TLR2,TMF1,TNNT3,CNTNAP1,MYL9,LDB3,ANKRD1,MYOZ2,LMOD3,SYNPO2L,ADPRHL1,PIKFYVE
11_Member	GO Biological Processes	GO:0030239	myofibril assembly	-6.35411	-4.65662	15/61	70,71,1465,1466,4703,5573,5629,7140,10398,11155,27063,51778,56203,79933,113622	ACTC1,ACTG1,CSRP1,CSRP2,NEB,PRKAR1A,PROX1,TNNT3,MYL9,LDB3,ANKRD1,MYOZ2,LMOD3,SYNPO2L,ADPRHL1
11_Member	GO Biological Processes	GO:0055002	striated muscle cell development	-6.2554	-4.56835	15/62	70,71,1465,1466,4703,5573,5629,7140,10398,11155,27063,51778,56203,79933,113622	ACTC1,ACTG1,CSRP1,CSRP2,NEB,PRKAR1A,PROX1,TNNT3,MYL9,LDB3,ANKRD1,MYOZ2,LMOD3,SYNPO2L,ADPRHL1
11_Member	GO Biological Processes	GO:0045214	sarcomere organization	-3.90735	-2.55689	9/38	71,1465,1466,5573,7140,11155,27063,51778,79933	ACTG1,CSRP1,CSRP2,PRKAR1A,TNNT3,LDB3,ANKRD1,MYOZ2,SYNPO2L
11_Member	GO Biological Processes	GO:0140694	non-membrane-bounded organelle assembly	-2.98318	-1.81354	30/310	70,71,636,1017,1453,1465,1466,4292,4703,5573,5629,6123,6175,7140,10398,10982,11155,23122,23332,27063,27258,51081,51676,51778,56203,57146,79933,113622,128486,161247	ACTC1,ACTG1,BICD1,CDK2,CSNK1D,CSRP1,CSRP2,MLH1,NEB,PRKAR1A,PROX1,RPL3L,RPLP0,TNNT3,MYL9,MAPRE2,LDB3,CLASP2,CLASP1,ANKRD1,LSM3,MRPS7,ASB2,MYOZ2,LMOD3,LDAF1,SYNPO2L,ADPRHL1,FITM2,FITM1
12_Member	GO Biological Processes	GO:0050801	ion homeostasis	-17.716	-15.0069	102/754	111,185,212,468,476,477,478,483,493,506,728,783,857,948,952,1182,1356,1604,1649,1906,1909,2150,2357,2512,2697,2702,2730,2827,2828,2946,3091,3162,3579,3717,3759,3934,4088,4489,4494,4495,4496,4499,4501,4502,4504,4609,4756,5166,5170,5739,5774,6262,6279,6280,6332,6348,6356,6363,6444,6546,6556,6648,6781,6786,6910,7037,7052,7871,7922,8031,8943,9104,9472,10962,23516,23557,23566,26872,27112,30001,51076,5…	ADCY5,AGTR1,ALAS2,ATF4,ATP1A1,ATP1A2,ATP1A3,ATP1B3,ATP2B4,ATP5F1B,C5AR1,CACNB2,CAV1,CD36,CD38,CLCN3,CP,CD55,DDIT3,EDN1,EDNRA,F2RL1,FPR1,FTL,GJA1,GJA5,GCLM,GPR3,GPR4,GSTM2,HIF1A,HMOX1,CXCR2,JAK2,KCNJ2,LCN2,SMAD3,MT1A,MT1F,MT1G,MT1H,MT1M,MT1X,MT2A,MT3,MYC,NEO1,PDK4,PDPK1,PTGIR,PTPN3,RYR2,S100A8,S100A9,SCN7A,CCL3,CCL11,CCL19,SGCD,SLC8A1,SLC11A1,SOD2,STC1,STIM1,TBX5,TFRC,TGM2,SLMAP,SLC39A7,NCOA4,AP3D…
12_Member	GO Biological Processes	GO:0055082	cellular chemical homeostasis	-17.5709	-14.8715	101/746	111,185,212,358,361,468,476,477,478,483,493,506,728,783,857,948,952,1182,1356,1604,1649,1906,1909,2030,2150,2357,2512,2730,2827,2828,2946,3091,3099,3162,3383,3579,3717,3759,3934,4088,4489,4494,4495,4496,4499,4501,4502,4504,4609,5170,5295,5530,5563,5739,6262,6279,6280,6348,6356,6363,6546,6556,6781,6786,7037,7052,7494,7922,8031,9104,9472,23516,23557,23566,27112,30001,50507,51554,53373,55013,55144,5…	ADCY5,AGTR1,ALAS2,AQP1,AQP4,ATF4,ATP1A1,ATP1A2,ATP1A3,ATP1B3,ATP2B4,ATP5F1B,C5AR1,CACNB2,CAV1,CD36,CD38,CLCN3,CP,CD55,DDIT3,EDN1,EDNRA,SLC29A1,F2RL1,FPR1,FTL,GCLM,GPR3,GPR4,GSTM2,HIF1A,HK2,HMOX1,ICAM1,CXCR2,JAK2,KCNJ2,LCN2,SMAD3,MT1A,MT1F,MT1G,MT1H,MT1M,MT1X,MT2A,MT3,MYC,PDPK1,PIK3R1,PPP3CA,PRKAA2,PTGIR,RYR2,S100A8,S100A9,CCL3,CCL11,CCL19,SLC8A1,SLC11A1,STC1,STIM1,TFRC,TGM2,XBP1,SLC39A7,NCOA4,RGN…
12_Member	GO Biological Processes	GO:0055080	cation homeostasis	-16.4759	-13.8942	94/692	111,185,212,468,476,477,478,483,493,506,728,783,857,948,952,1182,1356,1604,1649,1906,1909,2150,2357,2512,2827,2828,2946,3091,3162,3579,3717,3759,3934,4088,4489,4494,4495,4496,4499,4501,4502,4504,4609,4756,5166,5170,5739,6262,6279,6280,6332,6348,6356,6363,6444,6546,6556,6648,6781,6786,7037,7052,7922,8031,9104,9472,23516,23557,23566,26872,27112,30001,51076,51312,51554,53373,55013,55647,55858,56704,…	ADCY5,AGTR1,ALAS2,ATF4,ATP1A1,ATP1A2,ATP1A3,ATP1B3,ATP2B4,ATP5F1B,C5AR1,CACNB2,CAV1,CD36,CD38,CLCN3,CP,CD55,DDIT3,EDN1,EDNRA,F2RL1,FPR1,FTL,GPR3,GPR4,GSTM2,HIF1A,HMOX1,CXCR2,JAK2,KCNJ2,LCN2,SMAD3,MT1A,MT1F,MT1G,MT1H,MT1M,MT1X,MT2A,MT3,MYC,NEO1,PDK4,PDPK1,PTGIR,RYR2,S100A8,S100A9,SCN7A,CCL3,CCL11,CCL19,SGCD,SLC8A1,SLC11A1,SOD2,STC1,STIM1,TFRC,TGM2,SLC39A7,NCOA4,RGN,AKAP6,SLC39A14,SNAPIN,LPAR3,STEA…
12_Member	GO Biological Processes	GO:0055065	metal ion homeostasis	-16.2351	-13.6953	87/618	111,185,212,468,476,477,478,483,493,728,783,857,948,952,1356,1604,1649,1906,1909,2150,2357,2512,2827,2828,2946,3091,3162,3579,3717,3759,3934,4088,4489,4494,4495,4496,4499,4501,4502,4504,4609,4756,5170,5739,6262,6279,6280,6332,6348,6356,6363,6444,6546,6556,6648,6781,6786,7037,7052,7922,8031,9104,9472,23516,23566,26872,27112,30001,51076,51312,51554,53373,55013,55858,56704,57190,57817,60675,79041,79…	ADCY5,AGTR1,ALAS2,ATF4,ATP1A1,ATP1A2,ATP1A3,ATP1B3,ATP2B4,C5AR1,CACNB2,CAV1,CD36,CD38,CP,CD55,DDIT3,EDN1,EDNRA,F2RL1,FPR1,FTL,GPR3,GPR4,GSTM2,HIF1A,HMOX1,CXCR2,JAK2,KCNJ2,LCN2,SMAD3,MT1A,MT1F,MT1G,MT1H,MT1M,MT1X,MT2A,MT3,MYC,NEO1,PDPK1,PTGIR,RYR2,S100A8,S100A9,SCN7A,CCL3,CCL11,CCL19,SGCD,SLC8A1,SLC11A1,SOD2,STC1,STIM1,TFRC,TGM2,SLC39A7,NCOA4,RGN,AKAP6,SLC39A14,LPAR3,STEAP1,NALF2,ERO1A,CUTC,SLC25A…
12_Member	GO Biological Processes	GO:0098771	inorganic ion homeostasis	-16.0696	-13.5683	94/702	111,185,212,468,476,477,478,483,493,506,728,783,857,948,952,1182,1356,1604,1649,1906,1909,2150,2357,2512,2827,2828,2946,3091,3162,3579,3717,3759,3934,4088,4489,4494,4495,4496,4499,4501,4502,4504,4609,4756,5166,5170,5739,6262,6279,6280,6332,6348,6356,6363,6444,6546,6556,6648,6781,6786,7037,7052,7922,8031,9104,9472,23516,23557,23566,26872,27112,30001,51076,51312,51554,53373,55013,55647,55858,56704,…	ADCY5,AGTR1,ALAS2,ATF4,ATP1A1,ATP1A2,ATP1A3,ATP1B3,ATP2B4,ATP5F1B,C5AR1,CACNB2,CAV1,CD36,CD38,CLCN3,CP,CD55,DDIT3,EDN1,EDNRA,F2RL1,FPR1,FTL,GPR3,GPR4,GSTM2,HIF1A,HMOX1,CXCR2,JAK2,KCNJ2,LCN2,SMAD3,MT1A,MT1F,MT1G,MT1H,MT1M,MT1X,MT2A,MT3,MYC,NEO1,PDK4,PDPK1,PTGIR,RYR2,S100A8,S100A9,SCN7A,CCL3,CCL11,CCL19,SGCD,SLC8A1,SLC11A1,SOD2,STC1,STIM1,TFRC,TGM2,SLC39A7,NCOA4,RGN,AKAP6,SLC39A14,SNAPIN,LPAR3,STEA…
12_Member	GO Biological Processes	GO:0006875	cellular metal ion homeostasis	-15.2848	-12.8353	79/550	111,185,212,468,476,477,478,483,493,728,783,857,948,952,1356,1604,1649,1906,1909,2150,2357,2512,2827,2828,2946,3091,3162,3579,3717,3759,3934,4088,4489,4494,4495,4496,4499,4501,4502,4504,4609,5170,5739,6262,6279,6280,6348,6356,6363,6546,6556,6781,6786,7037,7052,7922,8031,9104,9472,23516,23566,27112,30001,51554,53373,55013,55858,56704,57817,60675,79041,79572,79608,94107,114897,148867,201140,254428,…	ADCY5,AGTR1,ALAS2,ATF4,ATP1A1,ATP1A2,ATP1A3,ATP1B3,ATP2B4,C5AR1,CACNB2,CAV1,CD36,CD38,CP,CD55,DDIT3,EDN1,EDNRA,F2RL1,FPR1,FTL,GPR3,GPR4,GSTM2,HIF1A,HMOX1,CXCR2,JAK2,KCNJ2,LCN2,SMAD3,MT1A,MT1F,MT1G,MT1H,MT1M,MT1X,MT2A,MT3,MYC,PDPK1,PTGIR,RYR2,S100A8,S100A9,CCL3,CCL11,CCL19,SLC8A1,SLC11A1,STC1,STIM1,TFRC,TGM2,SLC39A7,NCOA4,RGN,AKAP6,SLC39A14,LPAR3,NALF2,ERO1A,ACKR4,TPCN1,MCUB,TMEM165,JPH1,HAMP,PROK…
12_Member	GO Biological Processes	GO:0030003	cellular cation homeostasis	-15.1825	-12.7384	85/620	111,185,212,468,476,477,478,483,493,506,728,783,857,948,952,1182,1356,1604,1649,1906,1909,2150,2357,2512,2827,2828,2946,3091,3162,3579,3717,3759,3934,4088,4489,4494,4495,4496,4499,4501,4502,4504,4609,5170,5739,6262,6279,6280,6348,6356,6363,6546,6556,6781,6786,7037,7052,7922,8031,9104,9472,23516,23557,23566,27112,30001,51554,53373,55013,55647,55858,56704,57817,60675,79041,79572,79608,84329,94107,1…	ADCY5,AGTR1,ALAS2,ATF4,ATP1A1,ATP1A2,ATP1A3,ATP1B3,ATP2B4,ATP5F1B,C5AR1,CACNB2,CAV1,CD36,CD38,CLCN3,CP,CD55,DDIT3,EDN1,EDNRA,F2RL1,FPR1,FTL,GPR3,GPR4,GSTM2,HIF1A,HMOX1,CXCR2,JAK2,KCNJ2,LCN2,SMAD3,MT1A,MT1F,MT1G,MT1H,MT1M,MT1X,MT2A,MT3,MYC,PDPK1,PTGIR,RYR2,S100A8,S100A9,CCL3,CCL11,CCL19,SLC8A1,SLC11A1,STC1,STIM1,TFRC,TGM2,SLC39A7,NCOA4,RGN,AKAP6,SLC39A14,SNAPIN,LPAR3,NALF2,ERO1A,ACKR4,TPCN1,MCUB,R…
12_Member	GO Biological Processes	GO:0006873	cellular ion homeostasis	-14.5693	-12.1661	85/635	111,185,212,468,476,477,478,483,493,506,728,783,857,948,952,1182,1356,1604,1649,1906,1909,2150,2357,2512,2827,2828,2946,3091,3162,3579,3717,3759,3934,4088,4489,4494,4495,4496,4499,4501,4502,4504,4609,5170,5739,6262,6279,6280,6348,6356,6363,6546,6556,6781,6786,7037,7052,7922,8031,9104,9472,23516,23557,23566,27112,30001,51554,53373,55013,55647,55858,56704,57817,60675,79041,79572,79608,84329,94107,1…	ADCY5,AGTR1,ALAS2,ATF4,ATP1A1,ATP1A2,ATP1A3,ATP1B3,ATP2B4,ATP5F1B,C5AR1,CACNB2,CAV1,CD36,CD38,CLCN3,CP,CD55,DDIT3,EDN1,EDNRA,F2RL1,FPR1,FTL,GPR3,GPR4,GSTM2,HIF1A,HMOX1,CXCR2,JAK2,KCNJ2,LCN2,SMAD3,MT1A,MT1F,MT1G,MT1H,MT1M,MT1X,MT2A,MT3,MYC,PDPK1,PTGIR,RYR2,S100A8,S100A9,CCL3,CCL11,CCL19,SLC8A1,SLC11A1,STC1,STIM1,TFRC,TGM2,SLC39A7,NCOA4,RGN,AKAP6,SLC39A14,SNAPIN,LPAR3,NALF2,ERO1A,ACKR4,TPCN1,MCUB,R…
12_Member	GO Biological Processes	GO:0072507	divalent inorganic cation homeostasis	-12.5445	-10.2563	67/478	111,185,468,477,493,728,783,857,948,952,1604,1649,1906,1909,2150,2357,2827,2828,2946,3579,3717,4088,4489,4494,4495,4496,4499,4501,4502,4504,5170,5739,6262,6279,6280,6348,6356,6363,6444,6546,6556,6781,6786,7052,7922,9104,9472,23516,23566,27112,30001,51554,53373,55013,55858,56704,57190,60675,79041,79572,79608,94107,114897,148867,201140,254428,100133941	ADCY5,AGTR1,ATF4,ATP1A2,ATP2B4,C5AR1,CACNB2,CAV1,CD36,CD38,CD55,DDIT3,EDN1,EDNRA,F2RL1,FPR1,GPR3,GPR4,GSTM2,CXCR2,JAK2,SMAD3,MT1A,MT1F,MT1G,MT1H,MT1M,MT1X,MT2A,MT3,PDPK1,PTGIR,RYR2,S100A8,S100A9,CCL3,CCL11,CCL19,SGCD,SLC8A1,SLC11A1,STC1,STIM1,TGM2,SLC39A7,RGN,AKAP6,SLC39A14,LPAR3,NALF2,ERO1A,ACKR4,TPCN1,MCUB,TMEM165,JPH1,SELENON,PROK2,TMEM38A,ATP13A3,RIC3,TMEM203,C1QTNF1,SLC30A7,DHRS7C,SLC41A1,CD…
12_Member	GO Biological Processes	GO:0072503	cellular divalent inorganic cation homeostasis	-12.5272	-10.2428	65/456	111,185,468,477,493,728,783,857,948,952,1604,1649,1906,1909,2150,2357,2827,2828,2946,3579,3717,4088,4489,4494,4495,4496,4499,4501,4502,4504,5170,5739,6262,6279,6280,6348,6356,6363,6546,6556,6781,6786,7052,7922,9104,9472,23516,23566,27112,30001,51554,53373,55013,55858,56704,60675,79041,79572,79608,94107,114897,148867,201140,254428,100133941	ADCY5,AGTR1,ATF4,ATP1A2,ATP2B4,C5AR1,CACNB2,CAV1,CD36,CD38,CD55,DDIT3,EDN1,EDNRA,F2RL1,FPR1,GPR3,GPR4,GSTM2,CXCR2,JAK2,SMAD3,MT1A,MT1F,MT1G,MT1H,MT1M,MT1X,MT2A,MT3,PDPK1,PTGIR,RYR2,S100A8,S100A9,CCL3,CCL11,CCL19,SLC8A1,SLC11A1,STC1,STIM1,TGM2,SLC39A7,RGN,AKAP6,SLC39A14,LPAR3,NALF2,ERO1A,ACKR4,TPCN1,MCUB,TMEM165,JPH1,PROK2,TMEM38A,ATP13A3,RIC3,TMEM203,C1QTNF1,SLC30A7,DHRS7C,SLC41A1,CD24
12_Member	GO Biological Processes	GO:0055074	calcium ion homeostasis	-7.46889	-5.63871	52/435	111,185,468,477,493,728,783,857,948,952,1604,1649,1906,1909,2150,2357,2827,2828,2946,3579,3717,4088,5170,5739,6262,6348,6356,6363,6444,6546,6781,6786,7052,9104,9472,23566,27112,30001,51554,53373,55013,55858,56704,57190,60675,79041,79572,79608,94107,114897,201140,100133941	ADCY5,AGTR1,ATF4,ATP1A2,ATP2B4,C5AR1,CACNB2,CAV1,CD36,CD38,CD55,DDIT3,EDN1,EDNRA,F2RL1,FPR1,GPR3,GPR4,GSTM2,CXCR2,JAK2,SMAD3,PDPK1,PTGIR,RYR2,CCL3,CCL11,CCL19,SGCD,SLC8A1,STC1,STIM1,TGM2,RGN,AKAP6,LPAR3,NALF2,ERO1A,ACKR4,TPCN1,MCUB,TMEM165,JPH1,SELENON,PROK2,TMEM38A,ATP13A3,RIC3,TMEM203,C1QTNF1,DHRS7C,CD24
12_Member	GO Biological Processes	GO:0006874	cellular calcium ion homeostasis	-7.0859	-5.30381	50/422	111,185,468,477,493,728,783,857,948,952,1604,1649,1906,1909,2150,2357,2827,2828,2946,3579,3717,4088,5170,5739,6262,6348,6356,6363,6546,6781,6786,7052,9104,9472,23566,27112,30001,51554,53373,55013,55858,56704,60675,79041,79572,79608,94107,114897,201140,100133941	ADCY5,AGTR1,ATF4,ATP1A2,ATP2B4,C5AR1,CACNB2,CAV1,CD36,CD38,CD55,DDIT3,EDN1,EDNRA,F2RL1,FPR1,GPR3,GPR4,GSTM2,CXCR2,JAK2,SMAD3,PDPK1,PTGIR,RYR2,CCL3,CCL11,CCL19,SLC8A1,STC1,STIM1,TGM2,RGN,AKAP6,LPAR3,NALF2,ERO1A,ACKR4,TPCN1,MCUB,TMEM165,JPH1,PROK2,TMEM38A,ATP13A3,RIC3,TMEM203,C1QTNF1,DHRS7C,CD24
12_Member	GO Biological Processes	GO:0051480	regulation of cytosolic calcium ion concentration	-6.11893	-4.45115	39/316	111,185,477,493,728,783,857,948,952,1604,1649,1906,1909,2150,2357,2827,2828,2946,3579,3717,4088,5170,5739,6262,6348,6363,6546,9472,23566,27112,30001,51554,53373,56704,60675,79041,79608,114897,100133941	ADCY5,AGTR1,ATP1A2,ATP2B4,C5AR1,CACNB2,CAV1,CD36,CD38,CD55,DDIT3,EDN1,EDNRA,F2RL1,FPR1,GPR3,GPR4,GSTM2,CXCR2,JAK2,SMAD3,PDPK1,PTGIR,RYR2,CCL3,CCL19,SLC8A1,AKAP6,LPAR3,NALF2,ERO1A,ACKR4,TPCN1,JPH1,PROK2,TMEM38A,RIC3,C1QTNF1,CD24
12_Member	GO Biological Processes	GO:0007204	positive regulation of cytosolic calcium ion concentration	-6.08591	-4.42081	36/281	111,185,493,728,783,857,948,952,1604,1649,1906,1909,2150,2357,2828,2946,3579,3717,5170,5739,6262,6348,6363,6546,9472,23566,27112,30001,51554,53373,56704,60675,79041,79608,114897,100133941	ADCY5,AGTR1,ATP2B4,C5AR1,CACNB2,CAV1,CD36,CD38,CD55,DDIT3,EDN1,EDNRA,F2RL1,FPR1,GPR4,GSTM2,CXCR2,JAK2,PDPK1,PTGIR,RYR2,CCL3,CCL19,SLC8A1,AKAP6,LPAR3,NALF2,ERO1A,ACKR4,TPCN1,JPH1,PROK2,TMEM38A,RIC3,C1QTNF1,CD24
13_Member	GO Biological Processes	GO:0030335	positive regulation of cell migration	-16.8554	-14.2018	83/560	71,102,207,306,389,498,506,728,857,1012,1436,1512,1545,1729,1906,1956,2113,2150,2260,2549,2651,3037,3091,3162,3383,3479,3554,3576,3643,3655,3675,3678,3690,3717,4067,4088,4162,4215,4609,4846,4921,5054,5168,5170,5175,5295,5530,5629,6282,6348,6356,6363,6546,6648,6774,7057,7130,7264,7494,8013,8817,9510,9590,9732,9750,10457,10509,10512,10630,10894,10982,23122,23332,27161,51564,54566,57142,57381,58494,…	ACTG1,ADAM10,AKT1,ANXA3,RHOC,ATP5F1A,ATP5F1B,C5AR1,CAV1,CDH13,CSF1R,CTSH,CYP1B1,DIAPH1,EDN1,EGFR,ETS1,F2RL1,FGFR1,GAB1,GCNT2,HAS2,HIF1A,HMOX1,ICAM1,IGF1,IL1R1,CXCL8,INSR,ITGA6,ITGA3,ITGA5,ITGB3,JAK2,LYN,SMAD3,MCAM,MAP3K3,MYC,NOS3,DDR2,SERPINE1,ENPP2,PDPK1,PECAM1,PIK3R1,PPP3CA,PROX1,S100A11,CCL3,CCL11,CCL19,SLC8A1,SOD2,STAT3,THBS1,TNFAIP6,GFUS,XBP1,NR4A3,FGF18,ADAMTS1,AKAP12,DOCK4,RIPOR2,GPNMB,SEM…
13_Member	GO Biological Processes	GO:0040017	positive regulation of locomotion	-16.5808	-13.9764	86/599	71,102,207,306,389,498,506,728,857,1012,1436,1512,1545,1729,1906,1954,1956,2113,2150,2260,2549,2651,3037,3091,3162,3383,3479,3554,3576,3643,3655,3675,3678,3690,3717,4067,4088,4162,4215,4609,4846,4921,5054,5168,5170,5175,5295,5530,5629,6282,6348,6356,6363,6546,6648,6774,7057,7130,7264,7494,8013,8817,9510,9590,9732,9750,10457,10509,10512,10630,10894,10982,11149,23122,23332,27161,29105,51564,54566,5…	ACTG1,ADAM10,AKT1,ANXA3,RHOC,ATP5F1A,ATP5F1B,C5AR1,CAV1,CDH13,CSF1R,CTSH,CYP1B1,DIAPH1,EDN1,MEGF8,EGFR,ETS1,F2RL1,FGFR1,GAB1,GCNT2,HAS2,HIF1A,HMOX1,ICAM1,IGF1,IL1R1,CXCL8,INSR,ITGA6,ITGA3,ITGA5,ITGB3,JAK2,LYN,SMAD3,MCAM,MAP3K3,MYC,NOS3,DDR2,SERPINE1,ENPP2,PDPK1,PECAM1,PIK3R1,PPP3CA,PROX1,S100A11,CCL3,CCL11,CCL19,SLC8A1,SOD2,STAT3,THBS1,TNFAIP6,GFUS,XBP1,NR4A3,FGF18,ADAMTS1,AKAP12,DOCK4,RIPOR2,GPN…
13_Member	GO Biological Processes	GO:2000147	positive regulation of cell motility	-16.2551	-13.7049	84/584	71,102,207,306,389,498,506,728,857,1012,1436,1512,1545,1729,1906,1956,2113,2150,2260,2549,2651,3037,3091,3162,3383,3479,3554,3576,3643,3655,3675,3678,3690,3717,4067,4088,4162,4215,4609,4846,4921,5054,5168,5170,5175,5295,5530,5629,6282,6348,6356,6363,6546,6648,6774,7057,7130,7264,7494,8013,8817,9510,9590,9732,9750,10457,10509,10512,10630,10894,10982,23122,23332,27161,29105,51564,54566,57142,57381,…	ACTG1,ADAM10,AKT1,ANXA3,RHOC,ATP5F1A,ATP5F1B,C5AR1,CAV1,CDH13,CSF1R,CTSH,CYP1B1,DIAPH1,EDN1,EGFR,ETS1,F2RL1,FGFR1,GAB1,GCNT2,HAS2,HIF1A,HMOX1,ICAM1,IGF1,IL1R1,CXCL8,INSR,ITGA6,ITGA3,ITGA5,ITGB3,JAK2,LYN,SMAD3,MCAM,MAP3K3,MYC,NOS3,DDR2,SERPINE1,ENPP2,PDPK1,PECAM1,PIK3R1,PPP3CA,PROX1,S100A11,CCL3,CCL11,CCL19,SLC8A1,SOD2,STAT3,THBS1,TNFAIP6,GFUS,XBP1,NR4A3,FGF18,ADAMTS1,AKAP12,DOCK4,RIPOR2,GPNMB,SEM…
13_Member	GO Biological Processes	GO:0051272	positive regulation of cellular component movement	-16.2165	-13.6834	85/596	71,102,207,306,389,498,506,604,728,857,1012,1436,1512,1545,1729,1906,1956,2113,2150,2260,2549,2651,3037,3091,3162,3383,3479,3554,3576,3643,3655,3675,3678,3690,3717,4067,4088,4162,4215,4609,4846,4921,5054,5168,5170,5175,5295,5530,5629,6282,6348,6356,6363,6546,6648,6774,7057,7130,7264,7494,8013,8817,9510,9590,9732,9750,10457,10509,10512,10630,10894,10982,23122,23332,27161,29105,51564,54566,57142,57…	ACTG1,ADAM10,AKT1,ANXA3,RHOC,ATP5F1A,ATP5F1B,BCL6,C5AR1,CAV1,CDH13,CSF1R,CTSH,CYP1B1,DIAPH1,EDN1,EGFR,ETS1,F2RL1,FGFR1,GAB1,GCNT2,HAS2,HIF1A,HMOX1,ICAM1,IGF1,IL1R1,CXCL8,INSR,ITGA6,ITGA3,ITGA5,ITGB3,JAK2,LYN,SMAD3,MCAM,MAP3K3,MYC,NOS3,DDR2,SERPINE1,ENPP2,PDPK1,PECAM1,PIK3R1,PPP3CA,PROX1,S100A11,CCL3,CCL11,CCL19,SLC8A1,SOD2,STAT3,THBS1,TNFAIP6,GFUS,XBP1,NR4A3,FGF18,ADAMTS1,AKAP12,DOCK4,RIPOR2,GPNM…
13_Member	GO Biological Processes	GO:0050678	regulation of epithelial cell proliferation	-7.29779	-5.49017	47/379	185,207,240,383,498,653,677,728,857,1012,1499,1739,1956,2138,2260,2752,3037,3091,3162,3280,3479,3690,4088,4609,4830,5170,5467,5629,5796,6347,6356,6422,6772,6774,7057,7494,7538,8013,9104,9788,26471,28984,54567,55081,57142,130367,154791	AGTR1,AKT1,ALOX5,ARG1,ATP5F1A,BMP5,ZFP36L1,C5AR1,CAV1,CDH13,CTNNB1,DLG1,EGFR,EYA1,FGFR1,GLUL,HAS2,HIF1A,HMOX1,HES1,IGF1,ITGB3,SMAD3,MYC,NME1,PDPK1,PPARD,PROX1,PTPRK,CCL2,CCL11,SFRP1,STAT1,STAT3,THBS1,XBP1,ZFP36,NR4A3,RGN,MTSS1,NUPR1,RGCC,DLL4,IFT57,RTN4,SGPP2,FMC1
13_Member	GO Biological Processes	GO:0010632	regulation of epithelial cell migration	-7.09475	-5.31033	39/290	207,285,306,493,498,506,1512,1906,1942,2113,2260,2752,3037,3091,3162,3675,3690,4215,4223,4846,5168,5170,5217,5629,6781,7057,7264,8817,10982,23122,23332,28984,51564,54566,54567,56999,57142,57381,90627	AKT1,ANGPT2,ANXA3,ATP2B4,ATP5F1A,ATP5F1B,CTSH,EDN1,EFNA1,ETS1,FGFR1,GLUL,HAS2,HIF1A,HMOX1,ITGA3,ITGB3,MAP3K3,MEOX2,NOS3,ENPP2,PDPK1,PFN2,PROX1,STC1,THBS1,GFUS,FGF18,MAPRE2,CLASP2,CLASP1,RGCC,HDAC7,EPB41L4B,DLL4,ADAMTS9,RTN4,RHOJ,STARD13
13_Member	GO Biological Processes	GO:0010634	positive regulation of epithelial cell migration	-6.88431	-5.12164	28/174	207,306,498,506,1512,1906,2113,2260,3037,3091,3162,3675,3690,4215,4846,5168,5170,5629,7057,7264,8817,10982,23122,23332,51564,54566,57142,57381	AKT1,ANXA3,ATP5F1A,ATP5F1B,CTSH,EDN1,ETS1,FGFR1,HAS2,HIF1A,HMOX1,ITGA3,ITGB3,MAP3K3,NOS3,ENPP2,PDPK1,PROX1,THBS1,GFUS,FGF18,MAPRE2,CLASP2,CLASP1,HDAC7,EPB41L4B,RTN4,RHOJ
13_Member	GO Biological Processes	GO:0010594	regulation of endothelial cell migration	-4.89906	-3.38654	29/230	207,285,306,493,498,506,1906,1942,2113,2260,2752,3091,3162,3690,4215,4223,4846,5170,5629,6781,7057,7264,8817,28984,51564,54567,56999,57381,90627	AKT1,ANGPT2,ANXA3,ATP2B4,ATP5F1A,ATP5F1B,EDN1,EFNA1,ETS1,FGFR1,GLUL,HIF1A,HMOX1,ITGB3,MAP3K3,MEOX2,NOS3,PDPK1,PROX1,STC1,THBS1,GFUS,FGF18,RGCC,HDAC7,DLL4,ADAMTS9,RHOJ,STARD13
13_Member	GO Biological Processes	GO:0043536	positive regulation of blood vessel endothelial cell migration	-4.48841	-3.03833	14/75	207,498,506,2113,2260,3091,3162,4215,4846,5170,7057,8817,51564,57381	AKT1,ATP5F1A,ATP5F1B,ETS1,FGFR1,HIF1A,HMOX1,MAP3K3,NOS3,PDPK1,THBS1,FGF18,HDAC7,RHOJ
13_Member	GO Biological Processes	GO:0043535	regulation of blood vessel endothelial cell migration	-4.38476	-2.95122	21/150	207,285,493,498,506,1942,2113,2260,3091,3162,4215,4223,4846,5170,7057,8817,28984,51564,54567,57381,90627	AKT1,ANGPT2,ATP2B4,ATP5F1A,ATP5F1B,EFNA1,ETS1,FGFR1,HIF1A,HMOX1,MAP3K3,MEOX2,NOS3,PDPK1,THBS1,FGF18,RGCC,HDAC7,DLL4,RHOJ,STARD13
13_Member	GO Biological Processes	GO:0050679	positive regulation of epithelial cell proliferation	-4.35922	-2.93087	26/209	185,207,383,653,728,1012,1499,1956,2138,2260,2752,3037,3091,3162,3479,3690,4609,4830,5170,5629,6356,6422,6774,7494,8013,57142	AGTR1,AKT1,ARG1,BMP5,C5AR1,CDH13,CTNNB1,EGFR,EYA1,FGFR1,GLUL,HAS2,HIF1A,HMOX1,IGF1,ITGB3,MYC,NME1,PDPK1,PROX1,CCL11,SFRP1,STAT3,XBP1,NR4A3,RTN4
13_Member	GO Biological Processes	GO:0010595	positive regulation of endothelial cell migration	-4.23826	-2.82962	19/131	207,306,498,506,1906,2113,2260,3091,3162,3690,4215,4846,5170,5629,7057,7264,8817,51564,57381	AKT1,ANXA3,ATP5F1A,ATP5F1B,EDN1,ETS1,FGFR1,HIF1A,HMOX1,ITGB3,MAP3K3,NOS3,PDPK1,PROX1,THBS1,GFUS,FGF18,HDAC7,RHOJ
13_Member	GO Biological Processes	GO:0001936	regulation of endothelial cell proliferation	-2.9318	-1.7749	20/178	185,207,240,383,498,857,1012,2260,3091,3162,3690,5170,5629,6347,6356,6772,6774,7057,28984,54567	AGTR1,AKT1,ALOX5,ARG1,ATP5F1A,CAV1,CDH13,FGFR1,HIF1A,HMOX1,ITGB3,PDPK1,PROX1,CCL2,CCL11,STAT1,STAT3,THBS1,RGCC,DLL4
14_Member	GO Biological Processes	GO:0018130	heterocycle biosynthetic process	-16.7518	-14.1201	103/790	32,38,111,159,204,211,212,240,468,498,506,516,518,661,728,865,1052,1352,1503,1719,1737,1738,1836,1906,1999,2180,2617,2958,2961,2982,2983,3615,4094,4152,4291,4609,4830,4837,4860,4878,4879,4942,5162,5238,5245,5316,5373,5435,5740,5757,5860,5914,6117,6472,6774,6881,6884,7004,7019,7027,7067,7157,7264,7290,7358,7371,7378,7494,8803,9060,9104,9188,9200,9551,9569,9945,10135,10459,10923,11019,22936,23417,2…	ACACB,ACAT1,ADCY5,ADSS2,AK2,ALAS1,ALAS2,ALOX5,ATF4,ATP5F1A,ATP5F1B,ATP5MC1,ATP5MC3,POLR3D,C5AR1,CBFB,CEBPD,COX10,CTPS1,DHFR,DLAT,DLD,SLC26A2,EDN1,ELF3,ACSL1,GARS1,GTF2A2,GTF2E2,GUCY1A1,GUCY1B1,IMPDH2,MAF,MBD1,MLF1,MYC,NME1,NNMT,PNP,NPPA,NPPB,OAT,PDHB,PGM3,PHB1,PKNOX1,PMM2,POLR2F,PTGIS,PTMA,QDPR,RARA,RPA1,SHMT2,STAT3,TAF10,TAF13,TEAD4,TFAM,TFDP1,THRA,TP53,GFUS,HIRA,UGDH,UCK2,UPP1,XBP1,SUCLA2,PAPSS…
14_Member	GO Biological Processes	GO:0019438	aromatic compound biosynthetic process	-15.0881	-12.6545	100/799	32,38,111,159,204,211,212,468,498,506,516,518,661,728,865,1052,1352,1503,1719,1737,1738,1836,1906,1999,2180,2617,2958,2961,2982,2983,3615,4094,4152,4291,4609,4830,4837,4860,4878,4879,5162,5238,5245,5316,5373,5435,5740,5757,5860,5914,6117,6472,6774,6881,6884,7004,7019,7027,7067,7157,7264,7290,7358,7371,7378,7494,8803,9060,9188,9200,9464,9551,9569,9945,10135,10459,10923,22936,23417,25898,25902,3083…	ACACB,ACAT1,ADCY5,ADSS2,AK2,ALAS1,ALAS2,ATF4,ATP5F1A,ATP5F1B,ATP5MC1,ATP5MC3,POLR3D,C5AR1,CBFB,CEBPD,COX10,CTPS1,DHFR,DLAT,DLD,SLC26A2,EDN1,ELF3,ACSL1,GARS1,GTF2A2,GTF2E2,GUCY1A1,GUCY1B1,IMPDH2,MAF,MBD1,MLF1,MYC,NME1,NNMT,PNP,NPPA,NPPB,PDHB,PGM3,PHB1,PKNOX1,PMM2,POLR2F,PTGIS,PTMA,QDPR,RARA,RPA1,SHMT2,STAT3,TAF10,TAF13,TEAD4,TFAM,TFDP1,THRA,TP53,GFUS,HIRA,UGDH,UCK2,UPP1,XBP1,SUCLA2,PAPSS2,DDX21,HA…
14_Member	GO Biological Processes	GO:0034654	nucleobase-containing compound biosynthetic process	-13.2363	-10.9018	89/718	32,38,111,159,204,468,498,506,516,518,661,728,865,1052,1503,1737,1738,1836,1906,1999,2180,2617,2958,2961,2982,2983,3615,4094,4152,4291,4609,4830,4837,4860,4878,4879,5162,5238,5245,5316,5373,5435,5740,5757,5914,6117,6774,6881,6884,7004,7019,7027,7067,7157,7264,7290,7358,7371,7378,7494,9060,9188,9200,9551,9569,9945,10135,10459,10923,22936,23417,25898,30834,50484,51621,51703,53354,60481,64121,64344,…	ACACB,ACAT1,ADCY5,ADSS2,AK2,ATF4,ATP5F1A,ATP5F1B,ATP5MC1,ATP5MC3,POLR3D,C5AR1,CBFB,CEBPD,CTPS1,DLAT,DLD,SLC26A2,EDN1,ELF3,ACSL1,GARS1,GTF2A2,GTF2E2,GUCY1A1,GUCY1B1,IMPDH2,MAF,MBD1,MLF1,MYC,NME1,NNMT,PNP,NPPA,NPPB,PDHB,PGM3,PHB1,PKNOX1,PMM2,POLR2F,PTGIS,PTMA,RARA,RPA1,STAT3,TAF10,TAF13,TEAD4,TFAM,TFDP1,THRA,TP53,GFUS,HIRA,UGDH,UCK2,UPP1,XBP1,PAPSS2,DDX21,HACD1,ATP5MF,GTF2IRD1,GFPT2,NAMPT,MAD2L2,SU…
14_Member	GO Biological Processes	GO:0006351	transcription, DNA-templated	-5.1147	-3.57028	42/386	468,661,728,865,1052,1906,1999,2958,2961,4094,4152,4291,4609,5316,5435,5757,5914,6774,6881,6884,7004,7019,7027,7067,7157,7290,7494,9188,9569,10923,22936,30834,51621,64121,64344,79736,80298,84365,84448,123169,133522,286826	ATF4,POLR3D,C5AR1,CBFB,CEBPD,EDN1,ELF3,GTF2A2,GTF2E2,MAF,MBD1,MLF1,MYC,PKNOX1,POLR2F,PTMA,RARA,STAT3,TAF10,TAF13,TEAD4,TFAM,TFDP1,THRA,TP53,HIRA,XBP1,DDX21,GTF2IRD1,SUB1,ELL2,POLR1H,KLF13,RRAGC,HIF3A,TEFM,MTERF2,NIFK,ABLIM2,LEO1,PPARGC1B,LIN9
14_Member	GO Biological Processes	GO:0097659	nucleic acid-templated transcription	-5.0595	-3.5251	42/388	468,661,728,865,1052,1906,1999,2958,2961,4094,4152,4291,4609,5316,5435,5757,5914,6774,6881,6884,7004,7019,7027,7067,7157,7290,7494,9188,9569,10923,22936,30834,51621,64121,64344,79736,80298,84365,84448,123169,133522,286826	ATF4,POLR3D,C5AR1,CBFB,CEBPD,EDN1,ELF3,GTF2A2,GTF2E2,MAF,MBD1,MLF1,MYC,PKNOX1,POLR2F,PTMA,RARA,STAT3,TAF10,TAF13,TEAD4,TFAM,TFDP1,THRA,TP53,HIRA,XBP1,DDX21,GTF2IRD1,SUB1,ELL2,POLR1H,KLF13,RRAGC,HIF3A,TEFM,MTERF2,NIFK,ABLIM2,LEO1,PPARGC1B,LIN9
14_Member	GO Biological Processes	GO:0032774	RNA biosynthetic process	-4.76536	-3.27187	42/399	468,661,728,865,1052,1906,1999,2958,2961,4094,4152,4291,4609,5316,5435,5757,5914,6774,6881,6884,7004,7019,7027,7067,7157,7290,7494,9188,9569,10923,22936,30834,51621,64121,64344,79736,80298,84365,84448,123169,133522,286826	ATF4,POLR3D,C5AR1,CBFB,CEBPD,EDN1,ELF3,GTF2A2,GTF2E2,MAF,MBD1,MLF1,MYC,PKNOX1,POLR2F,PTMA,RARA,STAT3,TAF10,TAF13,TEAD4,TFAM,TFDP1,THRA,TP53,HIRA,XBP1,DDX21,GTF2IRD1,SUB1,ELL2,POLR1H,KLF13,RRAGC,HIF3A,TEFM,MTERF2,NIFK,ABLIM2,LEO1,PPARGC1B,LIN9
14_Member	GO Biological Processes	GO:0006366	transcription by RNA polymerase II	-4.19407	-2.79083	27/226	468,728,865,1052,1906,1999,2958,2961,4094,4152,4609,5316,5435,5914,6774,6881,6884,7027,7067,7494,9188,9569,10923,22936,51621,64344,123169	ATF4,C5AR1,CBFB,CEBPD,EDN1,ELF3,GTF2A2,GTF2E2,MAF,MBD1,MYC,PKNOX1,POLR2F,RARA,STAT3,TAF10,TAF13,TFDP1,THRA,XBP1,DDX21,GTF2IRD1,SUB1,ELL2,KLF13,HIF3A,LEO1
15_Member	GO Cellular Components	GO:0045121	membrane raft	-16.7485	-14.1201	60/326	330,476,477,493,498,857,868,871,948,1012,1378,1499,1604,1605,1739,1803,1956,2026,2040,2319,2697,3037,3162,3383,3643,3717,4067,4846,4864,5175,5359,5573,5740,6401,6517,6786,7035,7097,7132,8649,9289,9472,10211,10542,10580,10630,11149,51338,55600,55824,57126,59272,64750,79180,83483,146760,199920,200576,347273,100133941	BIRC3,ATP1A1,ATP1A2,ATP2B4,ATP5F1A,CAV1,CBLB,SERPINH1,CD36,CDH13,CR1,CTNNB1,CD55,DAG1,DLG1,DPP4,EGFR,ENO2,STOM,FLOT2,GJA1,HAS2,HMOX1,ICAM1,INSR,JAK2,LYN,NOS3,NPC1,PECAM1,PLSCR1,PRKAR1A,PTGIS,SELE,SLC2A4,STIM1,TFPI,TLR2,TNFRSF1A,LAMTOR3,ADGRG1,AKAP6,FLOT1,LAMTOR5,SORBS1,PDPN,BVES,MS4A4A,ITLN1,PAG1,CD177,ACE2,SMURF2,EFHD2,PLVAP,RTN4RL1,FYB2,PIKFYVE,CAVIN4,CD24
15_Member	GO Cellular Components	GO:0098857	membrane microdomain	-16.6828	-14.0626	60/327	330,476,477,493,498,857,868,871,948,1012,1378,1499,1604,1605,1739,1803,1956,2026,2040,2319,2697,3037,3162,3383,3643,3717,4067,4846,4864,5175,5359,5573,5740,6401,6517,6786,7035,7097,7132,8649,9289,9472,10211,10542,10580,10630,11149,51338,55600,55824,57126,59272,64750,79180,83483,146760,199920,200576,347273,100133941	BIRC3,ATP1A1,ATP1A2,ATP2B4,ATP5F1A,CAV1,CBLB,SERPINH1,CD36,CDH13,CR1,CTNNB1,CD55,DAG1,DLG1,DPP4,EGFR,ENO2,STOM,FLOT2,GJA1,HAS2,HMOX1,ICAM1,INSR,JAK2,LYN,NOS3,NPC1,PECAM1,PLSCR1,PRKAR1A,PTGIS,SELE,SLC2A4,STIM1,TFPI,TLR2,TNFRSF1A,LAMTOR3,ADGRG1,AKAP6,FLOT1,LAMTOR5,SORBS1,PDPN,BVES,MS4A4A,ITLN1,PAG1,CD177,ACE2,SMURF2,EFHD2,PLVAP,RTN4RL1,FYB2,PIKFYVE,CAVIN4,CD24
15_Member	GO Cellular Components	GO:0044853	plasma membrane raft	-10.5942	-8.44574	27/113	477,493,857,948,1012,1378,1499,1605,2319,3037,3162,3643,3717,4846,5573,5740,6401,6786,7035,9472,10211,10580,11149,51338,57126,83483,347273	ATP1A2,ATP2B4,CAV1,CD36,CDH13,CR1,CTNNB1,DAG1,FLOT2,HAS2,HMOX1,INSR,JAK2,NOS3,PRKAR1A,PTGIS,SELE,STIM1,TFPI,AKAP6,FLOT1,SORBS1,BVES,MS4A4A,CD177,PLVAP,CAVIN4
15_Member	GO Cellular Components	GO:0005901	caveola	-8.19062	-6.26935	20/82	477,493,857,948,1012,1499,2319,3162,3643,3717,4846,5740,6401,7035,9472,10211,10580,11149,83483,347273	ATP1A2,ATP2B4,CAV1,CD36,CDH13,CTNNB1,FLOT2,HMOX1,INSR,JAK2,NOS3,PTGIS,SELE,TFPI,AKAP6,FLOT1,SORBS1,BVES,PLVAP,CAVIN4
16_Member	GO Biological Processes	GO:0019693	ribose phosphate metabolic process	-16.4875	-13.8983	60/330	32,38,111,159,204,230,498,506,516,518,1503,1737,1738,1739,1836,2023,2026,2027,2180,2982,2983,3099,3615,3939,4830,4860,4878,4879,5150,5151,5162,5213,5224,5236,5836,6296,7086,7371,7378,8622,8801,8803,9060,9200,9551,10654,10846,11163,11165,23417,27115,51703,53354,57678,60481,84618,128486,139596,254552,283927	ACACB,ACAT1,ADCY5,ADSS2,AK2,ALDOC,ATP5F1A,ATP5F1B,ATP5MC1,ATP5MC3,CTPS1,DLAT,DLD,DLG1,SLC26A2,ENO1,ENO2,ENO3,ACSL1,GUCY1A1,GUCY1B1,HK2,IMPDH2,LDHA,NME1,PNP,NPPA,NPPB,PDE7A,PDE8A,PDHB,PFKM,PGAM2,PGM1,PYGL,ACSM3,TKT,UCK2,UPP1,PDE8B,SUCLG2,SUCLA2,PAPSS2,HACD1,ATP5MF,PMVK,PDE10A,NUDT4,NUDT3,MLYCD,PDE7B,ACSL5,PANK1,GPAM,ELOVL5,NT5C1A,FITM2,UPRT,NUDT8,NUDT7
16_Member	GO Biological Processes	GO:0055086	nucleobase-containing small molecule metabolic process	-16.4127	-13.8383	75/483	32,38,111,159,204,230,498,506,516,518,1503,1737,1738,1739,1836,2023,2026,2027,2180,2617,2745,2766,2982,2983,3099,3615,3939,4830,4837,4860,4878,4879,5150,5151,5162,5213,5224,5236,5238,5373,5740,6296,6472,6996,7264,7358,7371,7378,8622,8801,8803,8813,8930,9060,9200,9551,9945,10135,10654,10846,11163,11165,23417,27115,50484,51703,53354,57678,60481,64802,84618,128486,139596,254552,283927	ACACB,ACAT1,ADCY5,ADSS2,AK2,ALDOC,ATP5F1A,ATP5F1B,ATP5MC1,ATP5MC3,CTPS1,DLAT,DLD,DLG1,SLC26A2,ENO1,ENO2,ENO3,ACSL1,GARS1,GLRX,GMPR,GUCY1A1,GUCY1B1,HK2,IMPDH2,LDHA,NME1,NNMT,PNP,NPPA,NPPB,PDE7A,PDE8A,PDHB,PFKM,PGAM2,PGM1,PGM3,PMM2,PTGIS,ACSM3,SHMT2,TDG,GFUS,UGDH,UCK2,UPP1,PDE8B,SUCLG2,SUCLA2,DPM1,MBD4,PAPSS2,HACD1,ATP5MF,GFPT2,NAMPT,PMVK,PDE10A,NUDT4,NUDT3,MLYCD,PDE7B,RRM2B,ACSL5,PANK1,GPAM,ELOVL5…
16_Member	GO Biological Processes	GO:0009117	nucleotide metabolic process	-15.9723	-13.483	67/408	32,38,111,159,204,230,498,506,516,518,1503,1737,1738,1739,1836,2023,2026,2027,2180,2617,2766,2982,2983,3099,3615,3939,4830,4837,4860,4878,4879,5150,5151,5162,5213,5224,5236,5740,6296,6996,7371,7378,8622,8801,8803,8930,9060,9200,9551,10135,10654,10846,11163,11165,23417,27115,50484,51703,53354,57678,60481,64802,84618,128486,139596,254552,283927	ACACB,ACAT1,ADCY5,ADSS2,AK2,ALDOC,ATP5F1A,ATP5F1B,ATP5MC1,ATP5MC3,CTPS1,DLAT,DLD,DLG1,SLC26A2,ENO1,ENO2,ENO3,ACSL1,GARS1,GMPR,GUCY1A1,GUCY1B1,HK2,IMPDH2,LDHA,NME1,NNMT,PNP,NPPA,NPPB,PDE7A,PDE8A,PDHB,PFKM,PGAM2,PGM1,PTGIS,ACSM3,TDG,UCK2,UPP1,PDE8B,SUCLG2,SUCLA2,MBD4,PAPSS2,HACD1,ATP5MF,NAMPT,PMVK,PDE10A,NUDT4,NUDT3,MLYCD,PDE7B,RRM2B,ACSL5,PANK1,GPAM,ELOVL5,NMNAT1,NT5C1A,FITM2,UPRT,NUDT8,NUDT7
16_Member	GO Biological Processes	GO:0009259	ribonucleotide metabolic process	-15.8948	-13.4287	58/320	32,38,111,159,204,230,498,506,516,518,1503,1737,1738,1739,1836,2023,2026,2027,2180,2982,2983,3099,3615,3939,4830,4860,4878,4879,5150,5151,5162,5213,5224,5236,6296,7371,7378,8622,8801,8803,9060,9200,9551,10654,10846,11163,11165,23417,27115,51703,53354,57678,60481,84618,128486,139596,254552,283927	ACACB,ACAT1,ADCY5,ADSS2,AK2,ALDOC,ATP5F1A,ATP5F1B,ATP5MC1,ATP5MC3,CTPS1,DLAT,DLD,DLG1,SLC26A2,ENO1,ENO2,ENO3,ACSL1,GUCY1A1,GUCY1B1,HK2,IMPDH2,LDHA,NME1,PNP,NPPA,NPPB,PDE7A,PDE8A,PDHB,PFKM,PGAM2,PGM1,ACSM3,UCK2,UPP1,PDE8B,SUCLG2,SUCLA2,PAPSS2,HACD1,ATP5MF,PMVK,PDE10A,NUDT4,NUDT3,MLYCD,PDE7B,ACSL5,PANK1,GPAM,ELOVL5,NT5C1A,FITM2,UPRT,NUDT8,NUDT7
16_Member	GO Biological Processes	GO:0006753	nucleoside phosphate metabolic process	-15.4814	-13.0264	67/417	32,38,111,159,204,230,498,506,516,518,1503,1737,1738,1739,1836,2023,2026,2027,2180,2617,2766,2982,2983,3099,3615,3939,4830,4837,4860,4878,4879,5150,5151,5162,5213,5224,5236,5740,6296,6996,7371,7378,8622,8801,8803,8930,9060,9200,9551,10135,10654,10846,11163,11165,23417,27115,50484,51703,53354,57678,60481,64802,84618,128486,139596,254552,283927	ACACB,ACAT1,ADCY5,ADSS2,AK2,ALDOC,ATP5F1A,ATP5F1B,ATP5MC1,ATP5MC3,CTPS1,DLAT,DLD,DLG1,SLC26A2,ENO1,ENO2,ENO3,ACSL1,GARS1,GMPR,GUCY1A1,GUCY1B1,HK2,IMPDH2,LDHA,NME1,NNMT,PNP,NPPA,NPPB,PDE7A,PDE8A,PDHB,PFKM,PGAM2,PGM1,PTGIS,ACSM3,TDG,UCK2,UPP1,PDE8B,SUCLG2,SUCLA2,MBD4,PAPSS2,HACD1,ATP5MF,NAMPT,PMVK,PDE10A,NUDT4,NUDT3,MLYCD,PDE7B,RRM2B,ACSL5,PANK1,GPAM,ELOVL5,NMNAT1,NT5C1A,FITM2,UPRT,NUDT8,NUDT7
16_Member	GO Biological Processes	GO:0090407	organophosphate biosynthetic process	-15.1067	-12.6679	73/488	32,38,111,159,204,498,506,516,518,1154,1160,1503,1737,1738,1836,2171,2180,2617,2710,2982,2983,3613,3615,4830,4837,4860,4878,4879,5162,5295,5359,5467,5740,5836,7086,7371,7378,8395,8527,8813,9021,9060,9200,9551,9791,10135,10654,23049,23175,23262,23417,27124,27315,50484,51099,51447,51703,53354,56994,57678,60481,64802,79888,117283,128486,139596,142891,161247,166929,200576,253430,253558,254531	ACACB,ACAT1,ADCY5,ADSS2,AK2,ATP5F1A,ATP5F1B,ATP5MC1,ATP5MC3,CISH,CKMT2,CTPS1,DLAT,DLD,SLC26A2,FABP5,ACSL1,GARS1,GK,GUCY1A1,GUCY1B1,IMPA2,IMPDH2,NME1,NNMT,PNP,NPPA,NPPB,PDHB,PIK3R1,PLSCR1,PPARD,PTGIS,PYGL,TKT,UCK2,UPP1,PIP5K1B,DGKD,DPM1,SOCS3,PAPSS2,HACD1,ATP5MF,PTDSS1,NAMPT,PMVK,SMG1,LPIN1,PPIP5K2,MLYCD,INPP5J,PGAP2,RRM2B,ABHD5,IP6K2,ACSL5,PANK1,CHPT1,GPAM,ELOVL5,NMNAT1,LPCAT1,IP6K3,FITM2,UPRT,SA…
16_Member	GO Biological Processes	GO:0009150	purine ribonucleotide metabolic process	-14.585	-12.1768	54/302	32,38,111,159,204,230,498,506,516,518,1737,1738,1739,1836,2023,2026,2027,2180,2982,2983,3099,3615,3939,4830,4860,4878,4879,5150,5151,5162,5213,5224,5236,6296,8622,8801,8803,9060,9200,9551,10654,10846,11163,11165,23417,27115,51703,53354,57678,60481,84618,128486,254552,283927	ACACB,ACAT1,ADCY5,ADSS2,AK2,ALDOC,ATP5F1A,ATP5F1B,ATP5MC1,ATP5MC3,DLAT,DLD,DLG1,SLC26A2,ENO1,ENO2,ENO3,ACSL1,GUCY1A1,GUCY1B1,HK2,IMPDH2,LDHA,NME1,PNP,NPPA,NPPB,PDE7A,PDE8A,PDHB,PFKM,PGAM2,PGM1,ACSM3,PDE8B,SUCLG2,SUCLA2,PAPSS2,HACD1,ATP5MF,PMVK,PDE10A,NUDT4,NUDT3,MLYCD,PDE7B,ACSL5,PANK1,GPAM,ELOVL5,NT5C1A,FITM2,NUDT8,NUDT7
16_Member	GO Biological Processes	GO:0006163	purine nucleotide metabolic process	-14.3839	-11.9903	55/315	32,38,111,159,204,230,498,506,516,518,1737,1738,1739,1836,2023,2026,2027,2180,2766,2982,2983,3099,3615,3939,4830,4860,4878,4879,5150,5151,5162,5213,5224,5236,6296,8622,8801,8803,9060,9200,9551,10654,10846,11163,11165,23417,27115,51703,53354,57678,60481,84618,128486,254552,283927	ACACB,ACAT1,ADCY5,ADSS2,AK2,ALDOC,ATP5F1A,ATP5F1B,ATP5MC1,ATP5MC3,DLAT,DLD,DLG1,SLC26A2,ENO1,ENO2,ENO3,ACSL1,GMPR,GUCY1A1,GUCY1B1,HK2,IMPDH2,LDHA,NME1,PNP,NPPA,NPPB,PDE7A,PDE8A,PDHB,PFKM,PGAM2,PGM1,ACSM3,PDE8B,SUCLG2,SUCLA2,PAPSS2,HACD1,ATP5MF,PMVK,PDE10A,NUDT4,NUDT3,MLYCD,PDE7B,ACSL5,PANK1,GPAM,ELOVL5,NT5C1A,FITM2,NUDT8,NUDT7
16_Member	GO Biological Processes	GO:0072521	purine-containing compound metabolic process	-13.7363	-11.3659	56/336	32,38,111,159,204,230,498,506,516,518,1737,1738,1739,1836,2023,2026,2027,2180,2766,2982,2983,3099,3615,3939,4830,4860,4878,4879,5150,5151,5162,5213,5224,5236,6296,6472,8622,8801,8803,9060,9200,9551,10654,10846,11163,11165,23417,27115,51703,53354,57678,60481,84618,128486,254552,283927	ACACB,ACAT1,ADCY5,ADSS2,AK2,ALDOC,ATP5F1A,ATP5F1B,ATP5MC1,ATP5MC3,DLAT,DLD,DLG1,SLC26A2,ENO1,ENO2,ENO3,ACSL1,GMPR,GUCY1A1,GUCY1B1,HK2,IMPDH2,LDHA,NME1,PNP,NPPA,NPPB,PDE7A,PDE8A,PDHB,PFKM,PGAM2,PGM1,ACSM3,SHMT2,PDE8B,SUCLG2,SUCLA2,PAPSS2,HACD1,ATP5MF,PMVK,PDE10A,NUDT4,NUDT3,MLYCD,PDE7B,ACSL5,PANK1,GPAM,ELOVL5,NT5C1A,FITM2,NUDT8,NUDT7
16_Member	GO Biological Processes	GO:1901137	carbohydrate derivative biosynthetic process	-10.8488	-8.66057	68/532	32,38,111,159,204,498,506,516,518,1503,1737,1738,1836,2180,2651,2710,2982,2983,3037,3479,3615,4830,4860,4864,4878,4879,5162,5238,5373,5836,6517,7086,7264,7357,7358,7371,7378,8707,8813,9060,9200,9334,9551,9945,10057,10318,10402,22822,23417,26035,27315,30815,50484,50515,51465,51703,53354,53947,55858,60481,84002,139596,145173,256435,283417,285203,338596,727936	ACACB,ACAT1,ADCY5,ADSS2,AK2,ATP5F1A,ATP5F1B,ATP5MC1,ATP5MC3,CTPS1,DLAT,DLD,SLC26A2,ACSL1,GCNT2,GK,GUCY1A1,GUCY1B1,HAS2,IGF1,IMPDH2,NME1,PNP,NPC1,NPPA,NPPB,PDHB,PGM3,PMM2,PYGL,SLC2A4,TKT,GFUS,UGCG,UGDH,UCK2,UPP1,B3GALT2,DPM1,PAPSS2,HACD1,B4GALT5,ATP5MF,GFPT2,ABCC5,TNIP1,ST3GAL6,PHLDA1,MLYCD,GLCE,PGAP2,ST6GALNAC6,RRM2B,CHST11,UBE2J1,ACSL5,PANK1,A4GALT,TMEM165,ELOVL5,B3GNT5,UPRT,B3GLCT,ST6GALNAC3,DP…
16_Member	GO Biological Processes	GO:0046390	ribose phosphate biosynthetic process	-10.5238	-8.38334	33/165	32,38,111,159,204,498,506,516,518,1503,1737,1738,1836,2180,2982,2983,3615,4830,4878,4879,5162,5836,7086,7371,7378,9060,9200,9551,23417,51703,53354,60481,139596	ACACB,ACAT1,ADCY5,ADSS2,AK2,ATP5F1A,ATP5F1B,ATP5MC1,ATP5MC3,CTPS1,DLAT,DLD,SLC26A2,ACSL1,GUCY1A1,GUCY1B1,IMPDH2,NME1,NPPA,NPPB,PDHB,PYGL,TKT,UCK2,UPP1,PAPSS2,HACD1,ATP5MF,MLYCD,ACSL5,PANK1,ELOVL5,UPRT
16_Member	GO Biological Processes	GO:0009165	nucleotide biosynthetic process	-10.3767	-8.25454	38/214	32,38,111,159,204,498,506,516,518,1503,1737,1738,1836,2180,2617,2982,2983,3615,4830,4837,4860,4878,4879,5162,5740,7371,7378,9060,9200,9551,10135,23417,50484,51703,53354,60481,64802,139596	ACACB,ACAT1,ADCY5,ADSS2,AK2,ATP5F1A,ATP5F1B,ATP5MC1,ATP5MC3,CTPS1,DLAT,DLD,SLC26A2,ACSL1,GARS1,GUCY1A1,GUCY1B1,IMPDH2,NME1,NNMT,PNP,NPPA,NPPB,PDHB,PTGIS,UCK2,UPP1,PAPSS2,HACD1,ATP5MF,NAMPT,MLYCD,RRM2B,ACSL5,PANK1,ELOVL5,NMNAT1,UPRT
16_Member	GO Biological Processes	GO:1901293	nucleoside phosphate biosynthetic process	-10.2528	-8.14815	38/216	32,38,111,159,204,498,506,516,518,1503,1737,1738,1836,2180,2617,2982,2983,3615,4830,4837,4860,4878,4879,5162,5740,7371,7378,9060,9200,9551,10135,23417,50484,51703,53354,60481,64802,139596	ACACB,ACAT1,ADCY5,ADSS2,AK2,ATP5F1A,ATP5F1B,ATP5MC1,ATP5MC3,CTPS1,DLAT,DLD,SLC26A2,ACSL1,GARS1,GUCY1A1,GUCY1B1,IMPDH2,NME1,NNMT,PNP,NPPA,NPPB,PDHB,PTGIS,UCK2,UPP1,PAPSS2,HACD1,ATP5MF,NAMPT,MLYCD,RRM2B,ACSL5,PANK1,ELOVL5,NMNAT1,UPRT
16_Member	GO Biological Processes	GO:0009260	ribonucleotide biosynthetic process	-9.70888	-7.64251	31/158	32,38,111,159,204,498,506,516,518,1503,1737,1738,1836,2180,2982,2983,3615,4830,4878,4879,5162,7371,7378,9060,9200,9551,23417,51703,53354,60481,139596	ACACB,ACAT1,ADCY5,ADSS2,AK2,ATP5F1A,ATP5F1B,ATP5MC1,ATP5MC3,CTPS1,DLAT,DLD,SLC26A2,ACSL1,GUCY1A1,GUCY1B1,IMPDH2,NME1,NPPA,NPPB,PDHB,UCK2,UPP1,PAPSS2,HACD1,ATP5MF,MLYCD,ACSL5,PANK1,ELOVL5,UPRT
16_Member	GO Biological Processes	GO:0072522	purine-containing compound biosynthetic process	-8.23174	-6.30072	29/161	32,38,111,159,204,498,506,516,518,1737,1738,1836,2180,2982,2983,3615,4830,4860,4878,4879,5162,6472,9060,9200,9551,23417,51703,53354,60481	ACACB,ACAT1,ADCY5,ADSS2,AK2,ATP5F1A,ATP5F1B,ATP5MC1,ATP5MC3,DLAT,DLD,SLC26A2,ACSL1,GUCY1A1,GUCY1B1,IMPDH2,NME1,PNP,NPPA,NPPB,PDHB,SHMT2,PAPSS2,HACD1,ATP5MF,MLYCD,ACSL5,PANK1,ELOVL5
16_Member	GO Biological Processes	GO:0006790	sulfur compound metabolic process	-8.22704	-6.29766	45/331	32,38,1192,1193,1737,1738,1836,1909,2180,2690,2730,2946,2947,2948,4594,5162,6296,6648,6821,7358,8801,8803,9060,9200,10402,10550,10654,11019,23417,25974,26035,50507,50515,51703,56922,57678,58472,60481,80224,81689,84191,128486,254552,283927,373156	ACACB,ACAT1,CLIC1,CLIC2,DLAT,DLD,SLC26A2,EDNRA,ACSL1,GHR,GCLM,GSTM2,GSTM3,GSTM4,MMUT,PDHB,ACSM3,SOD2,SUOX,UGDH,SUCLG2,SUCLA2,PAPSS2,HACD1,ST3GAL6,ARL6IP5,PMVK,LIAS,MLYCD,MMACHC,GLCE,NOX4,CHST11,ACSL5,MCCC1,GPAM,SQOR,ELOVL5,NUBPL,ISCA1,CIAO2A,FITM2,NUDT8,NUDT7,GSTK1
16_Member	GO Biological Processes	GO:0009152	purine ribonucleotide biosynthetic process	-8.09949	-6.19246	27/144	32,38,111,159,204,498,506,516,518,1737,1738,1836,2180,2982,2983,3615,4830,4878,4879,5162,9060,9200,9551,23417,51703,53354,60481	ACACB,ACAT1,ADCY5,ADSS2,AK2,ATP5F1A,ATP5F1B,ATP5MC1,ATP5MC3,DLAT,DLD,SLC26A2,ACSL1,GUCY1A1,GUCY1B1,IMPDH2,NME1,NPPA,NPPB,PDHB,PAPSS2,HACD1,ATP5MF,MLYCD,ACSL5,PANK1,ELOVL5
16_Member	GO Biological Processes	GO:0006164	purine nucleotide biosynthetic process	-7.579	-5.73692	27/152	32,38,111,159,204,498,506,516,518,1737,1738,1836,2180,2982,2983,3615,4830,4878,4879,5162,9060,9200,9551,23417,51703,53354,60481	ACACB,ACAT1,ADCY5,ADSS2,AK2,ATP5F1A,ATP5F1B,ATP5MC1,ATP5MC3,DLAT,DLD,SLC26A2,ACSL1,GUCY1A1,GUCY1B1,IMPDH2,NME1,NPPA,NPPB,PDHB,PAPSS2,HACD1,ATP5MF,MLYCD,ACSL5,PANK1,ELOVL5
16_Member	GO Biological Processes	GO:0006637	acyl-CoA metabolic process	-6.20072	-4.52111	18/88	32,38,1737,1738,2180,5162,6296,8801,8803,9200,10654,23417,51703,57678,60481,128486,254552,283927	ACACB,ACAT1,DLAT,DLD,ACSL1,PDHB,ACSM3,SUCLG2,SUCLA2,HACD1,PMVK,MLYCD,ACSL5,GPAM,ELOVL5,FITM2,NUDT8,NUDT7
16_Member	GO Biological Processes	GO:0035383	thioester metabolic process	-6.20072	-4.52111	18/88	32,38,1737,1738,2180,5162,6296,8801,8803,9200,10654,23417,51703,57678,60481,128486,254552,283927	ACACB,ACAT1,DLAT,DLD,ACSL1,PDHB,ACSM3,SUCLG2,SUCLA2,HACD1,PMVK,MLYCD,ACSL5,GPAM,ELOVL5,FITM2,NUDT8,NUDT7
16_Member	GO Biological Processes	GO:0033865	nucleoside bisphosphate metabolic process	-5.93464	-4.28959	21/120	32,38,1737,1738,1836,2180,5162,6296,8801,8803,9060,9200,10654,23417,51703,53354,57678,60481,128486,254552,283927	ACACB,ACAT1,DLAT,DLD,SLC26A2,ACSL1,PDHB,ACSM3,SUCLG2,SUCLA2,PAPSS2,HACD1,PMVK,MLYCD,ACSL5,PANK1,GPAM,ELOVL5,FITM2,NUDT8,NUDT7
16_Member	GO Biological Processes	GO:0033875	ribonucleoside bisphosphate metabolic process	-5.93464	-4.28959	21/120	32,38,1737,1738,1836,2180,5162,6296,8801,8803,9060,9200,10654,23417,51703,53354,57678,60481,128486,254552,283927	ACACB,ACAT1,DLAT,DLD,SLC26A2,ACSL1,PDHB,ACSM3,SUCLG2,SUCLA2,PAPSS2,HACD1,PMVK,MLYCD,ACSL5,PANK1,GPAM,ELOVL5,FITM2,NUDT8,NUDT7
16_Member	GO Biological Processes	GO:0034032	purine nucleoside bisphosphate metabolic process	-5.93464	-4.28959	21/120	32,38,1737,1738,1836,2180,5162,6296,8801,8803,9060,9200,10654,23417,51703,53354,57678,60481,128486,254552,283927	ACACB,ACAT1,DLAT,DLD,SLC26A2,ACSL1,PDHB,ACSM3,SUCLG2,SUCLA2,PAPSS2,HACD1,PMVK,MLYCD,ACSL5,PANK1,GPAM,ELOVL5,FITM2,NUDT8,NUDT7
16_Member	GO Biological Processes	GO:0033866	nucleoside bisphosphate biosynthetic process	-5.38137	-3.7996	13/55	32,38,1737,1738,1836,2180,5162,9060,9200,23417,51703,53354,60481	ACACB,ACAT1,DLAT,DLD,SLC26A2,ACSL1,PDHB,PAPSS2,HACD1,MLYCD,ACSL5,PANK1,ELOVL5
16_Member	GO Biological Processes	GO:0034030	ribonucleoside bisphosphate biosynthetic process	-5.38137	-3.7996	13/55	32,38,1737,1738,1836,2180,5162,9060,9200,23417,51703,53354,60481	ACACB,ACAT1,DLAT,DLD,SLC26A2,ACSL1,PDHB,PAPSS2,HACD1,MLYCD,ACSL5,PANK1,ELOVL5
16_Member	GO Biological Processes	GO:0034033	purine nucleoside bisphosphate biosynthetic process	-5.38137	-3.7996	13/55	32,38,1737,1738,1836,2180,5162,9060,9200,23417,51703,53354,60481	ACACB,ACAT1,DLAT,DLD,SLC26A2,ACSL1,PDHB,PAPSS2,HACD1,MLYCD,ACSL5,PANK1,ELOVL5
16_Member	GO Biological Processes	GO:0006084	acetyl-CoA metabolic process	-4.93256	-3.41532	9/29	32,38,1737,1738,5162,10654,23417,254552,283927	ACACB,ACAT1,DLAT,DLD,PDHB,PMVK,MLYCD,NUDT8,NUDT7
16_Member	GO Biological Processes	GO:0035384	thioester biosynthetic process	-4.49975	-3.0475	10/40	32,38,1737,1738,2180,5162,9200,23417,51703,60481	ACACB,ACAT1,DLAT,DLD,ACSL1,PDHB,HACD1,MLYCD,ACSL5,ELOVL5
16_Member	GO Biological Processes	GO:0071616	acyl-CoA biosynthetic process	-4.49975	-3.0475	10/40	32,38,1737,1738,2180,5162,9200,23417,51703,60481	ACACB,ACAT1,DLAT,DLD,ACSL1,PDHB,HACD1,MLYCD,ACSL5,ELOVL5
16_Member	GO Biological Processes	GO:0044272	sulfur compound biosynthetic process	-3.38177	-2.13145	18/140	32,38,1737,1738,1836,2180,2730,5162,7358,9060,9200,10402,11019,23417,26035,50515,51703,60481	ACACB,ACAT1,DLAT,DLD,SLC26A2,ACSL1,GCLM,PDHB,UGDH,PAPSS2,HACD1,ST3GAL6,LIAS,MLYCD,GLCE,CHST11,ACSL5,ELOVL5
17_Member	GO Biological Processes	GO:0044057	regulation of system process	-16.2513	-13.7049	83/573	185,358,476,477,478,493,783,857,952,1129,1193,1605,1739,1906,1909,2023,2150,2171,2257,2697,2702,2946,2982,3274,3479,3717,3720,3759,3781,4088,4607,4660,4846,4878,4879,5318,5465,5530,5756,5999,6262,6348,6546,6588,6781,6910,7067,7132,7140,7376,8013,8530,8604,8864,9370,9451,9456,9464,9472,9569,9732,9921,10038,10052,10398,10659,10699,11149,11343,23175,23493,27242,30819,51762,56288,57817,58494,59272,60…	AGTR1,AQP1,ATP1A1,ATP1A2,ATP1A3,ATP2B4,CACNB2,CAV1,CD38,CHRM2,CLIC2,DAG1,DLG1,EDN1,EDNRA,ENO1,F2RL1,FABP5,FGF12,GJA1,GJA5,GSTM2,GUCY1A1,HRH2,IGF1,JAK2,JARID2,KCNJ2,KCNN2,SMAD3,MYBPC3,PPP1R12B,NOS3,NPPA,NPPB,PKP2,PPARA,PPP3CA,TWF1,RGS4,RYR2,CCL3,SLC8A1,SLN,STC1,TBX5,THRA,TNFRSF1A,TNNT3,NR1H2,NR4A3,CST7,SLC25A12,PER2,ADIPOQ,EIF2AK3,HOMER1,HAND2,AKAP6,GTF2IRD1,DOCK4,RNF10,PARP2,GJC1,MYL9,CELF2,CORIN…
17_Member	GO Biological Processes	GO:0090257	regulation of muscle system process	-12.3741	-10.1114	45/250	476,477,493,857,1129,1193,1605,1739,1906,2023,2702,2946,2982,3479,3720,3759,4088,4607,4660,4846,4878,5318,5465,5530,5756,5999,6262,6546,6588,6781,7132,7140,8013,9464,9472,9569,9732,10038,10398,57817,59272,60675,79041,84676,143872	ATP1A1,ATP1A2,ATP2B4,CAV1,CHRM2,CLIC2,DAG1,DLG1,EDN1,ENO1,GJA5,GSTM2,GUCY1A1,IGF1,JARID2,KCNJ2,SMAD3,MYBPC3,PPP1R12B,NOS3,NPPA,PKP2,PPARA,PPP3CA,TWF1,RGS4,RYR2,SLC8A1,SLN,STC1,TNFRSF1A,TNNT3,NR4A3,HAND2,AKAP6,GTF2IRD1,DOCK4,PARP2,MYL9,HAMP,ACE2,PROK2,TMEM38A,TRIM63,ARHGAP42
17_Member	GO Biological Processes	GO:1903522	regulation of blood circulation	-9.14599	-7.13381	40/256	185,476,477,478,493,783,857,952,1129,1193,1739,1906,1909,2697,2702,2946,3274,3717,3759,3781,4846,4878,5318,5999,6262,6546,6781,6910,7067,8864,9732,10052,10659,10699,11149,23493,30819,59272,79041,143872	AGTR1,ATP1A1,ATP1A2,ATP1A3,ATP2B4,CACNB2,CAV1,CD38,CHRM2,CLIC2,DLG1,EDN1,EDNRA,GJA1,GJA5,GSTM2,HRH2,JAK2,KCNJ2,KCNN2,NOS3,NPPA,PKP2,RGS4,RYR2,SLC8A1,STC1,TBX5,THRA,PER2,DOCK4,GJC1,CELF2,CORIN,BVES,HEY2,KCNIP2,ACE2,TMEM38A,ARHGAP42
17_Member	GO Biological Processes	GO:0008016	regulation of heart contraction	-8.44509	-6.4973	34/207	476,477,478,493,783,857,1129,1193,1739,1906,1909,2697,2702,2946,3717,3759,3781,4846,4878,5318,5999,6262,6546,6781,6910,7067,10052,10659,10699,11149,23493,30819,59272,79041	ATP1A1,ATP1A2,ATP1A3,ATP2B4,CACNB2,CAV1,CHRM2,CLIC2,DLG1,EDN1,EDNRA,GJA1,GJA5,GSTM2,JAK2,KCNJ2,KCNN2,NOS3,NPPA,PKP2,RGS4,RYR2,SLC8A1,STC1,TBX5,THRA,GJC1,CELF2,CORIN,BVES,HEY2,KCNIP2,ACE2,TMEM38A
17_Member	GO Biological Processes	GO:0006937	regulation of muscle contraction	-6.00451	-4.34737	26/170	476,477,857,1129,1193,1739,1906,2023,2702,2946,2982,3759,4607,4660,4878,5318,6262,6546,6781,7140,9732,10398,59272,60675,79041,143872	ATP1A1,ATP1A2,CAV1,CHRM2,CLIC2,DLG1,EDN1,ENO1,GJA5,GSTM2,GUCY1A1,KCNJ2,MYBPC3,PPP1R12B,NPPA,PKP2,RYR2,SLC8A1,STC1,TNNT3,DOCK4,MYL9,ACE2,PROK2,TMEM38A,ARHGAP42
17_Member	GO Biological Processes	GO:0006942	regulation of striated muscle contraction	-4.99764	-3.46732	17/96	476,477,857,1193,1739,2702,2946,3759,4607,4878,5318,6262,6546,6781,7140,59272,79041	ATP1A1,ATP1A2,CAV1,CLIC2,DLG1,GJA5,GSTM2,KCNJ2,MYBPC3,NPPA,PKP2,RYR2,SLC8A1,STC1,TNNT3,ACE2,TMEM38A
17_Member	GO Biological Processes	GO:1903115	regulation of actin filament-based movement	-4.49975	-3.0475	10/40	477,857,1739,2702,3759,4607,5318,6262,6781,10630	ATP1A2,CAV1,DLG1,GJA5,KCNJ2,MYBPC3,PKP2,RYR2,STC1,PDPN
17_Member	GO Biological Processes	GO:0055117	regulation of cardiac muscle contraction	-4.35557	-2.92878	14/77	477,857,1193,1739,2702,2946,3759,4878,5318,6262,6546,6781,59272,79041	ATP1A2,CAV1,CLIC2,DLG1,GJA5,GSTM2,KCNJ2,NPPA,PKP2,RYR2,SLC8A1,STC1,ACE2,TMEM38A
17_Member	GO Biological Processes	GO:0086004	regulation of cardiac muscle cell contraction	-3.51061	-2.24041	8/34	477,857,1739,2702,3759,5318,6262,6781	ATP1A2,CAV1,DLG1,GJA5,KCNJ2,PKP2,RYR2,STC1
17_Member	GO Biological Processes	GO:0098911	regulation of ventricular cardiac muscle cell action potential	-2.56913	-1.48695	4/12	857,1739,5318,6262	CAV1,DLG1,PKP2,RYR2
18_Member	GO Biological Processes	GO:0031667	response to nutrient levels	-16.0765	-13.569	70/437	32,34,38,178,207,249,383,440,468,594,847,1026,1536,1545,1611,1649,2029,2180,2350,2690,2730,2752,3162,3428,3949,4023,4131,4982,5019,5166,5447,5465,5467,5563,5629,5899,5914,6422,6546,6648,6696,6772,6781,7037,7071,7157,7248,7376,7378,7412,7494,7538,8195,8932,9131,9370,9451,10991,23235,23710,27244,27327,57817,58528,64121,65084,80315,81929,96459,150094	ACACB,ACADM,ACAT1,AGL,AKT1,ALPL,ARG1,ASNS,ATF4,BCKDHB,CAT,CDKN1A,CYBB,CYP1B1,DAP,DDIT3,ENSA,ACSL1,FOLR2,GHR,GCLM,GLUL,HMOX1,IFI16,LDLR,LPL,MAP1B,TNFRSF11B,OXCT1,PDK4,POR,PPARA,PPARD,PRKAA2,PROX1,RALB,RARA,SFRP1,SLC8A1,SOD2,SPP1,STAT1,STC1,TFRC,KLF10,TP53,TSC1,NR1H2,UPP1,VCAM1,XBP1,ZFP36,MKKS,MBD2,AIFM1,ADIPOQ,EIF2AK3,SLC38A3,SIK2,GABARAPL1,SESN1,TNRC6A,HAMP,RRAGD,RRAGC,TMEM135,CPEB4,SEH1L,FNIP1,S…
18_Member	GO Biological Processes	GO:0009991	response to extracellular stimulus	-14.9328	-12.5096	71/470	32,34,38,178,207,249,383,440,468,594,847,1026,1536,1545,1611,1649,2029,2180,2350,2690,2730,2752,3162,3428,3949,4023,4067,4131,4982,5019,5166,5447,5465,5467,5563,5629,5899,5914,6422,6546,6648,6696,6772,6781,7037,7071,7157,7248,7376,7378,7412,7494,7538,8195,8932,9131,9370,9451,10991,23235,23710,27244,27327,57817,58528,64121,65084,80315,81929,96459,150094	ACACB,ACADM,ACAT1,AGL,AKT1,ALPL,ARG1,ASNS,ATF4,BCKDHB,CAT,CDKN1A,CYBB,CYP1B1,DAP,DDIT3,ENSA,ACSL1,FOLR2,GHR,GCLM,GLUL,HMOX1,IFI16,LDLR,LPL,LYN,MAP1B,TNFRSF11B,OXCT1,PDK4,POR,PPARA,PPARD,PRKAA2,PROX1,RALB,RARA,SFRP1,SLC8A1,SOD2,SPP1,STAT1,STC1,TFRC,KLF10,TP53,TSC1,NR1H2,UPP1,VCAM1,XBP1,ZFP36,MKKS,MBD2,AIFM1,ADIPOQ,EIF2AK3,SLC38A3,SIK2,GABARAPL1,SESN1,TNRC6A,HAMP,RRAGD,RRAGC,TMEM135,CPEB4,SEH1L,FNI…
18_Member	GO Biological Processes	GO:0042594	response to starvation	-8.49505	-6.5421	33/196	34,38,440,468,1026,1611,1649,2752,3428,5019,5166,5465,5563,5899,6422,7071,7157,7378,7494,7538,9451,10991,23235,23710,27244,27327,57817,58528,64121,80315,81929,96459,150094	ACADM,ACAT1,ASNS,ATF4,CDKN1A,DAP,DDIT3,GLUL,IFI16,OXCT1,PDK4,PPARA,PRKAA2,RALB,SFRP1,KLF10,TP53,UPP1,XBP1,ZFP36,EIF2AK3,SLC38A3,SIK2,GABARAPL1,SESN1,TNRC6A,HAMP,RRAGD,RRAGC,CPEB4,SEH1L,FNIP1,SIK1
18_Member	GO Biological Processes	GO:0031669	cellular response to nutrient levels	-7.44629	-5.62178	32/205	440,468,1026,1611,2350,2752,3162,3428,4023,5166,5465,5563,5899,6422,7071,7157,7248,7378,7494,9131,9451,10991,23235,23710,27244,27327,58528,64121,80315,81929,96459,150094	ASNS,ATF4,CDKN1A,DAP,FOLR2,GLUL,HMOX1,IFI16,LPL,PDK4,PPARA,PRKAA2,RALB,SFRP1,KLF10,TP53,TSC1,UPP1,XBP1,AIFM1,EIF2AK3,SLC38A3,SIK2,GABARAPL1,SESN1,TNRC6A,RRAGD,RRAGC,CPEB4,SEH1L,FNIP1,SIK1
18_Member	GO Biological Processes	GO:0071496	cellular response to external stimulus	-7.1166	-5.32982	40/301	358,440,468,477,1026,1605,1611,2350,2752,3162,3428,3759,4023,4067,5166,5465,5563,5899,6422,7071,7132,7157,7248,7378,7412,7494,9131,9451,10991,23235,23710,27063,27244,27327,58528,64121,80315,81929,96459,150094	AQP1,ASNS,ATF4,ATP1A2,CDKN1A,DAG1,DAP,FOLR2,GLUL,HMOX1,IFI16,KCNJ2,LPL,LYN,PDK4,PPARA,PRKAA2,RALB,SFRP1,KLF10,TNFRSF1A,TP53,TSC1,UPP1,VCAM1,XBP1,AIFM1,EIF2AK3,SLC38A3,SIK2,GABARAPL1,ANKRD1,SESN1,TNRC6A,RRAGD,RRAGC,CPEB4,SEH1L,FNIP1,SIK1
18_Member	GO Biological Processes	GO:0009267	cellular response to starvation	-7.09769	-5.31209	27/160	440,468,1026,1611,2752,3428,5166,5465,5563,5899,6422,7071,7157,7378,7494,9451,10991,23235,23710,27244,27327,58528,64121,80315,81929,96459,150094	ASNS,ATF4,CDKN1A,DAP,GLUL,IFI16,PDK4,PPARA,PRKAA2,RALB,SFRP1,KLF10,TP53,UPP1,XBP1,EIF2AK3,SLC38A3,SIK2,GABARAPL1,SESN1,TNRC6A,RRAGD,RRAGC,CPEB4,SEH1L,FNIP1,SIK1
18_Member	GO Biological Processes	GO:0031668	cellular response to extracellular stimulus	-6.94718	-5.18002	34/237	440,468,1026,1611,2350,2752,3162,3428,4023,4067,5166,5465,5563,5899,6422,7071,7157,7248,7378,7412,7494,9131,9451,10991,23235,23710,27244,27327,58528,64121,80315,81929,96459,150094	ASNS,ATF4,CDKN1A,DAP,FOLR2,GLUL,HMOX1,IFI16,LPL,LYN,PDK4,PPARA,PRKAA2,RALB,SFRP1,KLF10,TP53,TSC1,UPP1,VCAM1,XBP1,AIFM1,EIF2AK3,SLC38A3,SIK2,GABARAPL1,SESN1,TNRC6A,RRAGD,RRAGC,CPEB4,SEH1L,FNIP1,SIK1
18_Member	GO Biological Processes	GO:0042149	cellular response to glucose starvation	-5.08663	-3.54558	12/50	440,468,3428,5563,7157,7378,7494,9451,23235,27244,80315,150094	ASNS,ATF4,IFI16,PRKAA2,TP53,UPP1,XBP1,EIF2AK3,SIK2,SESN1,CPEB4,SIK1
18_Member	GO Biological Processes	GO:0034198	cellular response to amino acid starvation	-2.53557	-1.46009	8/47	468,1026,1611,9451,27244,58528,64121,81929	ATF4,CDKN1A,DAP,EIF2AK3,SESN1,RRAGD,RRAGC,SEH1L
18_Member	GO Biological Processes	GO:1990928	response to amino acid starvation	-2.41927	-1.36528	8/49	468,1026,1611,9451,27244,58528,64121,81929	ATF4,CDKN1A,DAP,EIF2AK3,SESN1,RRAGD,RRAGC,SEH1L
19_Member	GO Biological Processes	GO:0003013	circulatory system process	-15.9612	-13.4778	75/492	70,128,185,476,477,493,783,857,947,948,952,1906,1909,2030,2150,2171,2257,2697,2702,2730,2828,2982,2983,3043,3162,3177,3274,3643,3759,3764,3781,4088,4223,4607,4846,4878,4879,5318,5465,5467,6262,6296,6444,6445,6515,6517,6523,6533,6542,6546,6648,6772,7037,8140,8195,8864,9370,9590,9732,10052,10057,10699,10991,50507,54567,57057,57085,58498,59272,59342,83483,83988,89797,114134,143872	ACTC1,ADH5,AGTR1,ATP1A1,ATP1A2,ATP2B4,CACNB2,CAV1,CD34,CD36,CD38,EDN1,EDNRA,SLC29A1,F2RL1,FABP5,FGF12,GJA1,GJA5,GCLM,GPR4,GUCY1A1,GUCY1B1,HBB,HMOX1,SLC29A2,HRH2,INSR,KCNJ2,KCNJ8,KCNN2,SMAD3,MEOX2,MYBPC3,NOS3,NPPA,NPPB,PKP2,PPARA,PPARD,RYR2,ACSM3,SGCD,SGCG,SLC2A3,SLC2A4,SLC5A1,SLC6A6,SLC7A2,SLC8A1,SOD2,STAT1,TFRC,SLC7A5,MKKS,PER2,ADIPOQ,AKAP12,DOCK4,GJC1,ABCC5,CORIN,SLC38A3,NOX4,DLL4,TBX20,AGTRAP,…
19_Member	GO Biological Processes	GO:0008015	blood circulation	-11.5582	-9.32282	58/400	70,128,185,476,477,783,857,947,952,1906,1909,2150,2257,2697,2702,2730,2828,2982,2983,3043,3162,3274,3759,3764,3781,4088,4223,4607,4846,4878,4879,5318,5465,5467,6262,6296,6444,6445,6546,6648,6772,8195,8864,9370,9590,9732,10052,10699,54567,57057,57085,58498,59272,59342,83483,83988,89797,143872	ACTC1,ADH5,AGTR1,ATP1A1,ATP1A2,CACNB2,CAV1,CD34,CD38,EDN1,EDNRA,F2RL1,FGF12,GJA1,GJA5,GCLM,GPR4,GUCY1A1,GUCY1B1,HBB,HMOX1,HRH2,KCNJ2,KCNJ8,KCNN2,SMAD3,MEOX2,MYBPC3,NOS3,NPPA,NPPB,PKP2,PPARA,PPARD,RYR2,ACSM3,SGCD,SGCG,SLC8A1,SOD2,STAT1,MKKS,PER2,ADIPOQ,AKAP12,DOCK4,GJC1,CORIN,DLL4,TBX20,AGTRAP,MYL7,ACE2,SCPEP1,PLVAP,NCALD,NAV2,ARHGAP42
19_Member	GO Biological Processes	GO:0003018	vascular process in circulatory system	-10.4279	-8.29275	43/263	185,477,493,857,948,952,1906,1909,2030,2150,2171,2702,2730,2828,2982,3177,3274,3643,3764,4846,4878,4879,5467,6515,6517,6523,6533,6542,6546,6648,7037,8140,8195,8864,9590,9732,10057,10991,59272,59342,83483,114134,143872	AGTR1,ATP1A2,ATP2B4,CAV1,CD36,CD38,EDN1,EDNRA,SLC29A1,F2RL1,FABP5,GJA5,GCLM,GPR4,GUCY1A1,SLC29A2,HRH2,INSR,KCNJ8,NOS3,NPPA,NPPB,PPARD,SLC2A3,SLC2A4,SLC5A1,SLC6A6,SLC7A2,SLC8A1,SOD2,TFRC,SLC7A5,MKKS,PER2,AKAP12,DOCK4,ABCC5,SLC38A3,ACE2,SCPEP1,PLVAP,SLC2A13,ARHGAP42
19_Member	GO Biological Processes	GO:0008217	regulation of blood pressure	-6.41816	-4.71584	28/183	128,185,476,477,947,1906,1909,2150,2702,2982,3043,3162,4088,4846,4878,4879,5465,6296,6648,8195,9370,10699,57085,59272,59342,83988,89797,143872	ADH5,AGTR1,ATP1A1,ATP1A2,CD34,EDN1,EDNRA,F2RL1,GJA5,GUCY1A1,HBB,HMOX1,SMAD3,NOS3,NPPA,NPPB,PPARA,ACSM3,SOD2,MKKS,ADIPOQ,CORIN,AGTRAP,ACE2,SCPEP1,NCALD,NAV2,ARHGAP42
19_Member	GO Biological Processes	GO:0035296	regulation of tube diameter	-5.8806	-4.24398	23/141	185,477,857,952,1906,1909,2150,2702,2730,2982,3274,4846,4878,4879,5467,6546,6648,8195,8864,9732,59272,59342,143872	AGTR1,ATP1A2,CAV1,CD38,EDN1,EDNRA,F2RL1,GJA5,GCLM,GUCY1A1,HRH2,NOS3,NPPA,NPPB,PPARD,SLC8A1,SOD2,MKKS,PER2,DOCK4,ACE2,SCPEP1,ARHGAP42
19_Member	GO Biological Processes	GO:0097746	blood vessel diameter maintenance	-5.8806	-4.24398	23/141	185,477,857,952,1906,1909,2150,2702,2730,2982,3274,4846,4878,4879,5467,6546,6648,8195,8864,9732,59272,59342,143872	AGTR1,ATP1A2,CAV1,CD38,EDN1,EDNRA,F2RL1,GJA5,GCLM,GUCY1A1,HRH2,NOS3,NPPA,NPPB,PPARD,SLC8A1,SOD2,MKKS,PER2,DOCK4,ACE2,SCPEP1,ARHGAP42
19_Member	GO Biological Processes	GO:0035150	regulation of tube size	-5.82581	-4.19388	23/142	185,477,857,952,1906,1909,2150,2702,2730,2982,3274,4846,4878,4879,5467,6546,6648,8195,8864,9732,59272,59342,143872	AGTR1,ATP1A2,CAV1,CD38,EDN1,EDNRA,F2RL1,GJA5,GCLM,GUCY1A1,HRH2,NOS3,NPPA,NPPB,PPARD,SLC8A1,SOD2,MKKS,PER2,DOCK4,ACE2,SCPEP1,ARHGAP42
19_Member	GO Biological Processes	GO:0090066	regulation of anatomical structure size	-4.59746	-3.13245	48/487	185,358,361,477,857,952,1182,1739,1906,1909,1954,2150,2702,2730,2982,3274,4131,4478,4504,4703,4846,4878,4879,5217,5467,5756,6356,6546,6648,6696,6792,7248,8195,8864,9732,10094,10509,10512,10542,11034,11344,23566,56203,57142,59272,59342,80031,143872	AGTR1,AQP1,AQP4,ATP1A2,CAV1,CD38,CLCN3,DLG1,EDN1,EDNRA,MEGF8,F2RL1,GJA5,GCLM,GUCY1A1,HRH2,MAP1B,MSN,MT3,NEB,NOS3,NPPA,NPPB,PFN2,PPARD,TWF1,CCL11,SLC8A1,SOD2,SPP1,CDKL5,TSC1,MKKS,PER2,DOCK4,ARPC3,SEMA4B,SEMA3C,LAMTOR5,DSTN,TWF2,LPAR3,LMOD3,RTN4,ACE2,SCPEP1,SEMA6D,ARHGAP42
19_Member	GO Biological Processes	GO:0045776	negative regulation of blood pressure	-3.85985	-2.51582	10/47	2702,4846,4878,4879,5465,6648,8195,9370,59342,143872	GJA5,NOS3,NPPA,NPPB,PPARA,SOD2,MKKS,ADIPOQ,SCPEP1,ARHGAP42
19_Member	GO Biological Processes	GO:0019229	regulation of vasoconstriction	-3.32655	-2.08687	11/64	185,477,857,952,1906,2702,3274,8864,9732,59272,143872	AGTR1,ATP1A2,CAV1,CD38,EDN1,GJA5,HRH2,PER2,DOCK4,ACE2,ARHGAP42
19_Member	GO Biological Processes	GO:0042311	vasodilation	-3.10086	-1.9111	9/48	2150,2702,2982,4846,4878,4879,5467,6648,8195	F2RL1,GJA5,GUCY1A1,NOS3,NPPA,NPPB,PPARD,SOD2,MKKS
19_Member	GO Biological Processes	GO:0003073	regulation of systemic arterial blood pressure	-2.84861	-1.71426	13/95	185,1906,2150,2702,4846,4878,4879,6648,10699,59272,83988,89797,143872	AGTR1,EDN1,F2RL1,GJA5,NOS3,NPPA,NPPB,SOD2,CORIN,ACE2,NCALD,NAV2,ARHGAP42
20_Member	GO Biological Processes	GO:0006954	inflammatory response	-15.8998	-13.4287	76/504	12,185,207,240,604,721,728,837,948,960,1116,1436,1536,1999,2150,2157,2209,2350,2357,2532,3091,3162,3428,3487,3554,3556,3566,3576,3579,4067,4282,5265,5320,5359,5473,5739,5806,5971,6279,6280,6283,6347,6348,6356,6362,6363,6401,6556,6696,6774,7037,7057,7076,7097,7130,7132,7412,8767,8773,9261,10318,10392,11019,11343,25824,26471,30817,50507,54210,56925,57817,60675,64332,79155,84675,253782	SERPINA3,AGTR1,AKT1,ALOX5,BCL6,C4B,C5AR1,CASP4,CD36,CD44,CHI3L1,CSF1R,CYBB,ELF3,F2RL1,F8,FCGR1A,FOLR2,FPR1,ACKR1,HIF1A,HMOX1,IFI16,IGFBP4,IL1R1,IL1RAP,IL4R,CXCL8,CXCR2,LYN,MIF,SERPINA1,PLA2G2A,PLSCR1,PPBP,PTGIR,PTX3,RELB,S100A8,S100A9,S100A12,CCL2,CCL3,CCL11,CCL18,CCL19,SELE,SLC11A1,SPP1,STAT3,TFRC,THBS1,TIMP1,TLR2,TNFAIP6,TNFRSF1A,VCAM1,RIPK2,SNAP23,MAPKAPK2,TNIP1,NOD1,LIAS,MGLL,PRDX5,NUPR1,ADGR…
