# Supplementary material for: Identification of immune-related hub genes and miRNA-mRNA pairs involved in immune infiltration in human septic cardiomyopathy by bioinformatics analysis
Source: Front Cardiovasc Med. 2022 Sep 20;9:971543. doi: 10.3389/fcvm.2022.971543 (PMC9530044; doi:10.3389/fcvm.2022.971543)
Supplement: Supplementary file 3 [file Table_3.XLSX]

## Sheet: miRDB
Target Detail	Target Rank	Target Score	miRNA Name	Gene Symbol	Gene Description
Details	1	94	hsa-miR-3177-5p	THBS1	thrombospondin 1
Details	2	94	hsa-miR-3148	THBS1	thrombospondin 1
Details	3	93	hsa-miR-4693-3p	THBS1	thrombospondin 1
Details	4	93	hsa-miR-3149	THBS1	thrombospondin 1
Details	5	92	hsa-miR-5197-3p	THBS1	thrombospondin 1
Details	6	92	hsa-miR-590-3p	THBS1	thrombospondin 1
Details	7	89	hsa-miR-5692a	THBS1	thrombospondin 1
Details	8	89	hsa-miR-1827	THBS1	thrombospondin 1
Details	9	89	hsa-miR-4704-3p	THBS1	thrombospondin 1
Details	10	88	hsa-miR-634	THBS1	thrombospondin 1
Details	11	88	hsa-miR-548av-3p	THBS1	thrombospondin 1
Details	12	88	hsa-miR-4308	THBS1	thrombospondin 1
Details	13	88	hsa-miR-338-3p	THBS1	thrombospondin 1
Details	14	87	hsa-miR-2113	THBS1	thrombospondin 1
Details	15	87	hsa-miR-4422	THBS1	thrombospondin 1
Details	16	87	hsa-miR-613	THBS1	thrombospondin 1
Details	17	87	hsa-miR-1-3p	THBS1	thrombospondin 1
Details	18	87	hsa-miR-182-5p	THBS1	thrombospondin 1
Details	19	87	hsa-miR-3665	THBS1	thrombospondin 1
Details	20	87	hsa-miR-206	THBS1	thrombospondin 1
Details	21	87	hsa-miR-4477b	THBS1	thrombospondin 1
Details	22	86	hsa-miR-3662	THBS1	thrombospondin 1
Details	23	86	hsa-miR-384	THBS1	thrombospondin 1
Details	24	85	hsa-miR-6809-3p	THBS1	thrombospondin 1
Details	25	84	hsa-miR-10527-5p	THBS1	thrombospondin 1
Details	26	84	hsa-miR-548p	THBS1	thrombospondin 1
Details	27	84	hsa-miR-6830-3p	THBS1	thrombospondin 1
Details	28	84	hsa-miR-4302	THBS1	thrombospondin 1
Details	29	83	hsa-miR-526b-5p	THBS1	thrombospondin 1
Details	30	83	hsa-miR-4643	THBS1	thrombospondin 1
Details	31	82	hsa-miR-6792-3p	THBS1	thrombospondin 1
Details	32	82	hsa-miR-4691-5p	THBS1	thrombospondin 1
Details	33	82	hsa-miR-3925-5p	THBS1	thrombospondin 1
Details	34	81	hsa-miR-302c-5p	THBS1	thrombospondin 1
Details	35	81	hsa-miR-130a-5p	THBS1	thrombospondin 1
Details	36	80	hsa-miR-4659b-3p	THBS1	thrombospondin 1
Details	37	80	hsa-miR-548g-3p	THBS1	thrombospondin 1
Details	38	80	hsa-miR-4659a-3p	THBS1	thrombospondin 1
Details	39	80	hsa-miR-6734-3p	THBS1	thrombospondin 1
Details	40	80	hsa-miR-297	THBS1	thrombospondin 1
Details	41	80	hsa-miR-671-5p	THBS1	thrombospondin 1
Details	42	80	hsa-miR-4443	THBS1	thrombospondin 1
Details	43	80	hsa-miR-4753-3p	THBS1	thrombospondin 1
Details	44	79	hsa-miR-515-3p	THBS1	thrombospondin 1
Details	45	79	hsa-miR-519e-3p	THBS1	thrombospondin 1
Details	46	79	hsa-miR-33b-3p	THBS1	thrombospondin 1
Details	47	79	hsa-miR-493-5p	THBS1	thrombospondin 1
Details	48	78	hsa-miR-4775	THBS1	thrombospondin 1
Details	49	78	hsa-miR-4307	THBS1	thrombospondin 1
Details	50	77	hsa-miR-548a-3p	THBS1	thrombospondin 1
Details	51	77	hsa-miR-6754-3p	THBS1	thrombospondin 1
Details	52	77	hsa-miR-3074-5p	THBS1	thrombospondin 1
Details	53	77	hsa-miR-548f-3p	THBS1	thrombospondin 1
Details	54	76	hsa-miR-7113-3p	THBS1	thrombospondin 1
Details	55	76	hsa-miR-5586-5p	THBS1	thrombospondin 1
Details	56	75	hsa-miR-18b-5p	THBS1	thrombospondin 1
Details	57	75	hsa-miR-18a-5p	THBS1	thrombospondin 1
Details	58	75	hsa-miR-4735-3p	THBS1	thrombospondin 1
Details	59	74	hsa-miR-6868-3p	THBS1	thrombospondin 1
Details	60	74	hsa-miR-1250-3p	THBS1	thrombospondin 1
Details	61	74	hsa-miR-548c-3p	THBS1	thrombospondin 1
Details	62	74	hsa-miR-3163	THBS1	thrombospondin 1
Details	63	74	hsa-miR-4790-3p	THBS1	thrombospondin 1
Details	64	74	hsa-miR-33a-3p	THBS1	thrombospondin 1
Details	65	73	hsa-miR-7152-5p	THBS1	thrombospondin 1
Details	66	73	hsa-miR-412-3p	THBS1	thrombospondin 1
Details	67	73	hsa-miR-548ar-3p	THBS1	thrombospondin 1
Details	68	72	hsa-miR-4441	THBS1	thrombospondin 1
Details	69	72	hsa-miR-6807-3p	THBS1	thrombospondin 1
Details	70	72	hsa-miR-6852-5p	THBS1	thrombospondin 1
Details	71	72	hsa-miR-217-5p	THBS1	thrombospondin 1
Details	72	72	hsa-miR-3123	THBS1	thrombospondin 1
Details	73	71	hsa-miR-548e-3p	THBS1	thrombospondin 1
Details	74	71	hsa-miR-4500	THBS1	thrombospondin 1
Details	75	71	hsa-let-7f-5p	THBS1	thrombospondin 1
Details	76	71	hsa-miR-98-5p	THBS1	thrombospondin 1
Details	77	71	hsa-miR-548bc	THBS1	thrombospondin 1
Details	78	71	hsa-let-7g-5p	THBS1	thrombospondin 1
Details	79	71	hsa-miR-3116	THBS1	thrombospondin 1
Details	80	71	hsa-let-7a-5p	THBS1	thrombospondin 1
Details	81	71	hsa-miR-548az-3p	THBS1	thrombospondin 1
Details	82	71	hsa-miR-202-3p	THBS1	thrombospondin 1
Details	83	71	hsa-let-7i-5p	THBS1	thrombospondin 1
Details	84	71	hsa-miR-548e-5p	THBS1	thrombospondin 1
Details	85	71	hsa-let-7e-5p	THBS1	thrombospondin 1
Details	86	71	hsa-let-7c-5p	THBS1	thrombospondin 1
Details	87	70	hsa-miR-335-3p	THBS1	thrombospondin 1
Details	88	70	hsa-miR-622	THBS1	thrombospondin 1
Details	89	70	hsa-miR-6731-3p	THBS1	thrombospondin 1
Details	90	70	hsa-miR-4637	THBS1	thrombospondin 1
Details	91	69	hsa-miR-139-5p	THBS1	thrombospondin 1
Details	92	69	hsa-miR-6757-3p	THBS1	thrombospondin 1
Details	93	69	hsa-miR-4677-5p	THBS1	thrombospondin 1
Details	94	68	hsa-miR-1304-5p	THBS1	thrombospondin 1
Details	95	68	hsa-miR-766-5p	THBS1	thrombospondin 1
Details	96	67	hsa-miR-6749-3p	THBS1	thrombospondin 1
Details	97	66	hsa-miR-4270	THBS1	thrombospondin 1
Details	98	66	hsa-miR-151a-3p	THBS1	thrombospondin 1
Details	99	66	hsa-miR-4778-3p	THBS1	thrombospondin 1
Details	100	66	hsa-miR-506-5p	THBS1	thrombospondin 1
Details	101	65	hsa-miR-3180-5p	THBS1	thrombospondin 1
Details	102	65	hsa-let-7c-3p	THBS1	thrombospondin 1
Details	103	65	hsa-miR-4705	THBS1	thrombospondin 1
Details	104	64	hsa-miR-19a-3p	THBS1	thrombospondin 1
Details	105	64	hsa-miR-4262	THBS1	thrombospondin 1
Details	106	64	hsa-let-7b-5p	THBS1	thrombospondin 1
Details	107	64	hsa-miR-6888-3p	THBS1	thrombospondin 1
Details	108	64	hsa-miR-19b-3p	THBS1	thrombospondin 1
Details	109	63	hsa-miR-4786-3p	THBS1	thrombospondin 1
Details	110	63	hsa-miR-4742-3p	THBS1	thrombospondin 1
Details	111	63	hsa-miR-4743-3p	THBS1	thrombospondin 1
Details	112	63	hsa-miR-4699-3p	THBS1	thrombospondin 1
Details	113	62	hsa-miR-4264	THBS1	thrombospondin 1
Details	114	62	hsa-miR-4458	THBS1	thrombospondin 1
Details	115	62	hsa-miR-513a-3p	THBS1	thrombospondin 1
Details	116	62	hsa-let-7d-5p	THBS1	thrombospondin 1
Details	117	62	hsa-miR-664a-3p	THBS1	thrombospondin 1
Details	118	62	hsa-miR-618	THBS1	thrombospondin 1
Details	119	62	hsa-miR-627-3p	THBS1	thrombospondin 1
Details	120	62	hsa-miR-3919	THBS1	thrombospondin 1
Details	121	62	hsa-miR-513c-3p	THBS1	thrombospondin 1
Details	122	61	hsa-miR-6893-5p	THBS1	thrombospondin 1
Details	123	61	hsa-miR-221-3p	THBS1	thrombospondin 1
Details	124	61	hsa-miR-940	THBS1	thrombospondin 1
Details	125	61	hsa-miR-222-3p	THBS1	thrombospondin 1
Details	126	61	hsa-miR-4432	THBS1	thrombospondin 1
Details	127	61	hsa-miR-6808-5p	THBS1	thrombospondin 1
Details	128	60	hsa-miR-575	THBS1	thrombospondin 1
Details	129	60	hsa-miR-4676-5p	THBS1	thrombospondin 1
Details	130	60	hsa-miR-6875-3p	THBS1	thrombospondin 1
Details	131	60	hsa-miR-4680-5p	THBS1	thrombospondin 1
Details	132	60	hsa-miR-6837-3p	THBS1	thrombospondin 1
Details	133	60	hsa-miR-511-3p	THBS1	thrombospondin 1
Details	134	60	hsa-miR-6754-5p	THBS1	thrombospondin 1
Details	135	60	hsa-miR-345-3p	THBS1	thrombospondin 1
Details	136	60	hsa-miR-450b-5p	THBS1	thrombospondin 1
Details	137	59	hsa-miR-3646	THBS1	thrombospondin 1
Details	138	59	hsa-miR-3613-3p	THBS1	thrombospondin 1
Details	139	58	hsa-miR-3977	THBS1	thrombospondin 1
Details	140	58	hsa-miR-4292	THBS1	thrombospondin 1
Details	141	58	hsa-miR-3606-3p	THBS1	thrombospondin 1
Details	142	58	hsa-miR-6791-5p	THBS1	thrombospondin 1
Details	143	58	hsa-miR-324-3p	THBS1	thrombospondin 1
Details	144	58	hsa-miR-4495	THBS1	thrombospondin 1
Details	145	58	hsa-miR-5003-5p	THBS1	thrombospondin 1
Details	146	57	hsa-miR-4685-3p	THBS1	thrombospondin 1
Details	147	57	hsa-miR-6832-5p	THBS1	thrombospondin 1
Details	148	57	hsa-miR-6835-3p	THBS1	thrombospondin 1
Details	149	57	hsa-miR-1261	THBS1	thrombospondin 1
Details	150	57	hsa-miR-4287	THBS1	thrombospondin 1
Details	151	56	hsa-miR-1248	THBS1	thrombospondin 1
Details	152	56	hsa-miR-320a-5p	THBS1	thrombospondin 1
Details	153	56	hsa-miR-330-3p	THBS1	thrombospondin 1
Details	154	56	hsa-miR-34a-3p	THBS1	thrombospondin 1
Details	155	56	hsa-miR-6810-3p	THBS1	thrombospondin 1
Details	156	56	hsa-miR-194-5p	THBS1	thrombospondin 1
Details	157	55	hsa-miR-3143	THBS1	thrombospondin 1
Details	158	55	hsa-miR-648	THBS1	thrombospondin 1
Details	159	55	hsa-miR-5197-5p	THBS1	thrombospondin 1
Details	160	55	hsa-miR-640	THBS1	thrombospondin 1
Details	161	54	hsa-miR-4311	THBS1	thrombospondin 1
Details	162	54	hsa-miR-331-3p	THBS1	thrombospondin 1
Details	163	54	hsa-miR-3065-5p	THBS1	thrombospondin 1
Details	164	54	hsa-miR-550b-2-5p	THBS1	thrombospondin 1
Details	165	54	hsa-miR-6801-3p	THBS1	thrombospondin 1
Details	166	54	hsa-miR-32-3p	THBS1	thrombospondin 1
Details	167	54	hsa-miR-6124	THBS1	thrombospondin 1
Details	168	54	hsa-miR-4736	THBS1	thrombospondin 1
Details	169	53	hsa-miR-205-5p	THBS1	thrombospondin 1
Details	170	53	hsa-miR-765	THBS1	thrombospondin 1
Details	171	53	hsa-miR-6844	THBS1	thrombospondin 1
Details	172	53	hsa-miR-5681b	THBS1	thrombospondin 1
Details	173	53	hsa-miR-3907	THBS1	thrombospondin 1
Details	174	53	hsa-miR-8077	THBS1	thrombospondin 1
Details	175	52	hsa-miR-144-3p	THBS1	thrombospondin 1
Details	176	52	hsa-miR-130b-5p	THBS1	thrombospondin 1
Details	177	52	hsa-miR-3146	THBS1	thrombospondin 1
Details	178	52	hsa-miR-3677-3p	THBS1	thrombospondin 1
Details	179	51	hsa-miR-11181-3p	THBS1	thrombospondin 1
Details	180	51	hsa-miR-6893-3p	THBS1	thrombospondin 1
Details	181	51	hsa-miR-582-3p	THBS1	thrombospondin 1
Details	182	51	hsa-miR-3942-3p	THBS1	thrombospondin 1
Details	183	51	hsa-miR-3157-5p	THBS1	thrombospondin 1
Details	184	50	hsa-miR-532-3p	THBS1	thrombospondin 1
Details	185	50	hsa-miR-496	THBS1	thrombospondin 1
Details	186	50	hsa-miR-6867-3p	THBS1	thrombospondin 1
Details	187	50	hsa-miR-4738-3p	THBS1	thrombospondin 1
Details	188	50	hsa-miR-4776-3p	THBS1	thrombospondin 1

## Sheet: TargetScan
miRNA family	Conserved sites total	Conserved 8mer sites	Conserved 7mer-m8 sites	Conserved 7mer-1A sites	Poorly conserved sites total	Poorly conserved 8mer sites	Poorly conserved 7mer-m8 sites	Poorly conserved 7mer-1A sites	6mers	Cumulative weighted context++ score	Total context++ score	Aggregate Pct	miRNA family is conserved in:
let-7-5p/miR-98-5p	1	0	0	1	0	0	0	0	1	-0.29	-0.3	0.96	Vertebrates
miR-19-3p	1	1	0	0	0	0	0	0	1	-0.33	-0.35	0.87	Vertebrates
miR-1-3p/206	1	0	1	0	1	0	0	1	1	-0.34	-0.4	0.84	Vertebrates
miR-18-5p	1	0	1	0	0	0	0	0	1	-0.3	-0.3	0.81	Vertebrates
miR-101-3p.2	2	0	1	1	1	0	1	0	0	-0.07	-0.13	0.7	Vertebrates
miR-144-3p	2	0	1	1	1	0	0	1	1	-0.17	-0.23	0.7	Vertebrates
miR-221-3p/222-3p	2	1	1	0	0	0	0	0	0	-0.32	-0.32	0.65	Vertebrates
miR-302-3p/372-3p/373-3p/520-3p	0	0	0	0	1	0	0	1	0	-0.19	-0.19	0.52	Vertebrates
miR-101-3p.1	1	0	0	1	1	0	0	1	2	-0.03	-0.09	0.49	Vertebrates
miR-194-5p	1	1	0	0	0	0	0	0	0	-0.25	-0.25	0.47	Vertebrates
miR-338-3p	1	0	1	0	1	0	0	1	2	-0.5	-0.58	0.41	Vertebrates
miR-182-5p	1	0	1	0	1	1	0	0	0	-0.25	-0.39	0.37	Vertebrates
miR-132-3p/212-3p	1	0	0	1	0	0	0	0	2	-0.11	-0.11	0.29	Vertebrates
miR-143-3p	1	0	0	1	0	0	0	0	1	-0.08	-0.08	0.26	Vertebrates
miR-139-5p	2	0	1	1	0	0	0	0	0	-0.13	-0.13	0.25	Vertebrates
miR-155-5p	0	0	0	0	1	0	1	0	0	0	-0.03	0.23	Vertebrates
miR-217	0	0	0	0	2	0	1	1	3	-0.18	-0.2	0.21	Vertebrates
miR-205-5p	1	0	0	1	1	0	0	1	0	-0.01	-0.04	0.15	Vertebrates
miR-375	0	0	0	0	1	0	0	1	1	-0.02	-0.11	0.15	Vertebrates
miR-7-5p	0	0	0	0	2	0	0	2	2	-0.1	-0.14	0.1	Vertebrates
miR-135-5p	0	0	0	0	1	0	1	0	1	-0.05	-0.05	< 0.1	Vertebrates
miR-383-5p.1	0	0	0	0	1	0	0	1	1	-0.26	-0.26	< 0.1	Vertebrates
miR-302c-3p.2/520-3p	0	0	0	0	1	1	0	0	0	-0.11	-0.11	< 0.1	Vertebrates
miR-138-5p	0	0	0	0	1	0	1	0	0	-0.09	-0.09	< 0.1	Vertebrates
miR-181-5p	0	0	0	0	3	0	1	2	1	-0.03	-0.11	< 0.1	Vertebrates
miR-96-5p/1271-5p	0	0	0	0	1	0	0	1	1	-0.03	-0.08	< 0.1	Vertebrates
miR-141-3p/200a-3p	0	0	0	0	1	0	1	0	2	-0.08	-0.08	< 0.1	Vertebrates
miR-145-5p	0	0	0	0	1	0	0	1	0	0	-0.01	< 0.1	Vertebrates
miR-489-3p	0	0	0	0	1	0	1	0	4	0	-0.1	< 0.1	Vertebrates
miR-183-5p.1	0	0	0	0	1	0	0	1	2	-0.04	-0.05	< 0.1	Vertebrates
miR-190-5p	0	0	0	0	1	0	0	1	0	0	-0.03	< 0.1	Vertebrates
miR-27-3p	0	0	0	0	1	0	0	1	0	0	-0.01	< 0.1	Vertebrates
miR-21-5p/590-5p	0	0	0	0	1	0	1	0	1	-0.1	-0.15	< 0.1	Vertebrates
miR-24-3p	0	0	0	0	1	0	0	1	0	0	-0.05	< 0.1	Vertebrates
miR-29-3p	0	0	0	0	1	0	0	1	0	-0.05	-0.05	< 0.1	Vertebrates
miR-204-5p/211-5p	0	0	0	0	3	2	1	0	1	-0.02	-0.08	< 0.1	Vertebrates
miR-137	0	0	0	0	1	1	0	0	0	0	-0.03	< 0.1	Vertebrates
miR-218-5p	0	0	0	0	2	0	1	1	0	-0.02	-0.04	< 0.1	Vertebrates
miR-140-3p.1	0	0	0	0	1	0	0	1	0	0	-0.12	< 0.1	Vertebrates
miR-202-5p	0	0	0	0	1	0	0	1	0	-0.08	-0.08	< 0.1	Vertebrates
miR-455-3p.2	0	0	0	0	1	0	0	1	0	0	-0.01	< 0.1	Vertebrates
miR-142-3p.2	0	0	0	0	2	1	1	0	0	0	-0.05	< 0.1	Vertebrates
miR-23-3p	0	0	0	0	2	0	0	2	1	0	-0.1	< 0.1	Vertebrates
miR-129-5p	0	0	0	0	1	0	0	1	3	0	-0.01	< 0.1	Vertebrates
miR-200bc-3p/429	0	0	0	0	1	1	0	0	2	0	-0.03	< 0.1	Vertebrates
miR-150-5p	0	0	0	0	2	0	0	2	0	0	-0.05	< 0.1	Vertebrates
miR-505-3p.1	0	0	0	0	2	0	0	2	0	-0.3	-0.6	N/A	Mammals
miR-539-3p	1	1	0	0	1	0	0	1	0	-0.25	-0.39	N/A	Mammals
miR-151-3p	0	0	0	0	1	1	0	0	1	-0.32	-0.35	N/A	Mammals
miR-493-3p	1	1	0	0	1	0	0	1	1	-0.01	-0.27	N/A	Mammals
miR-532-3p	0	0	0	0	2	1	0	1	0	0	-0.26	N/A	Mammals
miR-493-5p	1	1	0	0	1	0	1	0	2	-0.14	-0.23	N/A	Mammals
miR-485-5p	0	0	0	0	2	0	2	0	1	-0.17	-0.2	N/A	Mammals
miR-330-3p.2	2	0	1	1	1	0	0	1	2	-0.19	-0.19	N/A	Mammals
miR-28-5p/708-5p	0	0	0	0	1	0	1	0	0	0	-0.19	N/A	Mammals
miR-496.1	0	0	0	0	1	1	0	0	0	0	-0.15	N/A	Mammals
miR-873-5p.1	0	0	0	0	1	0	0	1	0	-0.15	-0.15	N/A	Mammals
miR-411-3p	1	0	1	0	1	0	0	1	1	-0.13	-0.13	N/A	Mammals
miR-331-3p	1	0	0	1	0	0	0	0	0	-0.12	-0.12	N/A	Mammals
miR-505-3p.2	0	0	0	0	2	0	1	1	3	0	-0.11	N/A	Mammals
miR-325-3p	1	0	0	1	2	0	0	2	2	-0.08	-0.1	N/A	Mammals
miR-224-5p	0	0	0	0	1	0	1	0	0	0	-0.09	N/A	Mammals
miR-330-3p	0	0	0	0	2	0	1	1	0	-0.04	-0.07	N/A	Mammals
miR-491-5p	0	0	0	0	1	0	1	0	0	-0.07	-0.07	N/A	Mammals
miR-501-3p/502-3p	0	0	0	0	1	0	0	1	0	-0.06	-0.06	N/A	Mammals
miR-299-5p	0	0	0	0	1	0	0	1	0	-0.06	-0.06	N/A	Mammals
miR-377-3p	1	0	1	0	0	0	0	0	0	-0.05	-0.06	N/A	Mammals
miR-134-5p	0	0	0	0	1	0	0	1	0	0	-0.05	N/A	Mammals
miR-371-5p	0	0	0	0	2	1	0	1	1	-0.03	-0.04	N/A	Mammals
miR-186-5p	0	0	0	0	2	0	2	0	5	-0.02	-0.04	N/A	Mammals
miR-433-3p	0	0	0	0	1	0	0	1	1	-0.01	-0.04	N/A	Mammals
miR-542-3p	0	0	0	0	1	0	0	1	0	-0.03	-0.03	N/A	Mammals
miR-382-3p	0	0	0	0	2	0	1	1	0	0	-0.03	N/A	Mammals
miR-876-5p	0	0	0	0	1	1	0	0	1	0	-0.03	N/A	Mammals
miR-668-3p	0	0	0	0	1	0	0	1	1	0	-0.03	N/A	Mammals
miR-421	0	0	0	0	1	0	0	1	4	0	-0.03	N/A	Mammals
miR-1298-5p	0	0	0	0	1	0	1	0	0	0	-0.02	N/A	Mammals
miR-409-3p	0	0	0	0	1	0	1	0	1	0	-0.02	N/A	Mammals
miR-582-5p	1	0	0	1	0	0	0	0	2	-0.01	-0.01	N/A	Mammals
miR-410-3p	0	0	0	0	1	0	0	1	2	-0.01	-0.01	N/A	Mammals
miR-335-5p	0	0	0	0	1	0	0	1	1	0	-0.01	N/A	Mammals
miR-655-3p	0	0	0	0	1	0	0	1	0	0	-0.01	N/A	Mammals
miR-340-5p	1	0	0	1	0	0	0	0	4	-0.01	-0.01	N/A	Mammals
miR-381-3p	1	0	0	1	0	0	0	0	2	-0.01	-0.01	N/A	Mammals
miR-543	1	0	0	1	0	0	0	0	3	-0.01	-0.01	N/A	Mammals
miR-665	0	0	0	0	1	0	0	0	0	N/A	N/A	N/A	Mammals
miR-3612	0	0	0	0	4	0	2	2	1	-0.26	-0.5	N/A	Poorly conserved family
miR-6509-3p	0	0	0	0	2	0	1	1	1	-0.4	-0.41	N/A	Poorly conserved family
miR-6509-5p	0	0	0	0	2	2	0	0	1	-0.18	-0.32	N/A	Poorly conserved family
miR-671-5p	0	0	0	0	1	0	1	0	0	-0.31	-0.31	N/A	Poorly conserved family
miR-526b-5p	0	0	0	0	1	1	0	0	0	-0.29	-0.29	N/A	Poorly conserved family
miR-506-5p	0	0	0	0	2	0	2	0	1	-0.16	-0.29	N/A	Poorly conserved family
miR-3146	0	0	0	0	2	0	0	2	1	-0.13	-0.28	N/A	Poorly conserved family
miR-675-3p	0	0	0	0	3	0	0	3	0	-0.13	-0.26	N/A	Poorly conserved family
miR-5586-5p	0	0	0	0	1	0	1	0	0	-0.24	-0.24	N/A	Poorly conserved family
miR-616-3p	0	0	0	0	1	0	0	1	0	-0.21	-0.21	N/A	Poorly conserved family
miR-588	0	0	0	0	1	0	1	0	0	-0.2	-0.2	N/A	Poorly conserved family
miR-625-5p	0	0	0	0	1	0	1	0	0	0	-0.2	N/A	Poorly conserved family
miR-599	0	0	0	0	2	0	1	1	0	-0.08	-0.2	N/A	Poorly conserved family
miR-582-3p	0	0	0	0	1	1	0	0	2	0	-0.19	N/A	Poorly conserved family
miR-519-3p	0	0	0	0	1	0	0	1	0	-0.19	-0.19	N/A	Poorly conserved family
miR-766-5p	0	0	0	0	2	0	2	0	1	-0.05	-0.19	N/A	Poorly conserved family
miR-525-5p	0	0	0	0	2	0	0	2	1	-0.19	-0.19	N/A	Poorly conserved family
miR-4424	0	0	0	0	1	0	1	0	1	-0.11	-0.19	N/A	Poorly conserved family
miR-3174	0	0	0	0	2	1	0	1	1	-0.14	-0.18	N/A	Poorly conserved family
miR-1266-3p	0	0	0	0	1	1	0	0	0	-0.17	-0.17	N/A	Poorly conserved family
miR-34b-5p/449c-5p	0	0	0	0	1	0	1	0	6	-0.17	-0.17	N/A	Poorly conserved family
miR-3164	0	0	0	0	1	0	0	1	0	0	-0.16	N/A	Poorly conserved family
miR-627-5p	0	0	0	0	2	0	1	1	1	-0.16	-0.16	N/A	Poorly conserved family
miR-3942-5p	0	0	0	0	1	0	1	0	2	-0.15	-0.15	N/A	Poorly conserved family
miR-511-3p	0	0	0	0	1	0	1	0	0	-0.14	-0.15	N/A	Poorly conserved family
miR-3200-5p	0	0	0	0	1	0	1	0	0	-0.13	-0.14	N/A	Poorly conserved family
miR-518d-5p/519-5p	0	0	0	0	1	0	0	1	1	0	-0.14	N/A	Poorly conserved family
miR-1252-5p	0	0	0	0	2	0	1	1	0	-0.14	-0.14	N/A	Poorly conserved family
miR-370-3p	0	0	0	0	3	0	0	3	1	-0.11	-0.14	N/A	Poorly conserved family
miR-337-3p	0	0	0	0	1	0	0	1	0	-0.13	-0.13	N/A	Poorly conserved family
miR-345-3p	0	0	0	0	1	0	1	0	1	-0.1	-0.13	N/A	Poorly conserved family
miR-624-5p	0	0	0	0	1	0	0	1	0	-0.13	-0.13	N/A	Poorly conserved family
miR-2467-3p	0	0	0	0	2	0	1	1	2	-0.1	-0.13	N/A	Poorly conserved family
miR-510-5p	0	0	0	0	2	0	0	2	1	-0.07	-0.12	N/A	Poorly conserved family
miR-3140-3p	0	0	0	0	2	1	0	1	1	-0.11	-0.11	N/A	Poorly conserved family
miR-6720-5p	0	0	0	0	1	0	1	0	1	-0.07	-0.11	N/A	Poorly conserved family
miR-5691	0	0	0	0	3	0	1	2	0	-0.06	-0.11	N/A	Poorly conserved family
miR-4739	0	0	0	0	1	0	1	0	1	-0.08	-0.11	N/A	Poorly conserved family
miR-4637	0	0	0	0	1	1	0	0	0	-0.1	-0.11	N/A	Poorly conserved family
miR-1908-5p	0	0	0	0	1	0	0	1	0	0	-0.1	N/A	Poorly conserved family
miR-512-3p	0	0	0	0	1	0	0	1	0	-0.1	-0.1	N/A	Poorly conserved family
miR-1343-3p	0	0	0	0	1	0	1	0	0	-0.1	-0.1	N/A	Poorly conserved family
miR-3605-5p	0	0	0	0	1	0	1	0	0	-0.1	-0.1	N/A	Poorly conserved family
miR-1296-5p	0	0	0	0	1	0	0	1	0	0	-0.1	N/A	Poorly conserved family
miR-628-5p	0	0	0	0	1	0	0	1	1	-0.09	-0.09	N/A	Poorly conserved family
miR-324-3p/1913	0	0	0	0	1	0	1	0	0	-0.09	-0.09	N/A	Poorly conserved family
miR-624-3p	0	0	0	0	1	0	1	0	4	-0.01	-0.09	N/A	Poorly conserved family
miR-3121-3p	0	0	0	0	4	0	3	1	1	-0.05	-0.09	N/A	Poorly conserved family
miR-4761-5p	0	0	0	0	2	0	1	1	0	0	-0.09	N/A	Poorly conserved family
miR-2681-3p	0	0	0	0	1	0	1	0	1	0	-0.08	N/A	Poorly conserved family
miR-2114-3p	0	0	0	0	1	0	0	1	0	0	-0.07	N/A	Poorly conserved family
miR-3163	0	0	0	0	4	1	1	2	5	-0.02	-0.07	N/A	Poorly conserved family
miR-942-5p	0	0	0	0	2	0	2	0	1	-0.06	-0.06	N/A	Poorly conserved family
miR-2116-3p	0	0	0	0	2	0	0	2	0	0	-0.06	N/A	Poorly conserved family
miR-126-5p	0	0	0	0	1	0	0	1	4	0	-0.06	N/A	Poorly conserved family
miR-944	0	0	0	0	3	0	3	0	2	-0.02	-0.06	N/A	Poorly conserved family
miR-4677-3p	0	0	0	0	2	0	1	1	1	-0.03	-0.05	N/A	Poorly conserved family
miR-513c-5p/514b-5p	0	0	0	0	2	1	0	1	3	-0.04	-0.05	N/A	Poorly conserved family
miR-513a-5p	0	0	0	0	1	0	0	1	0	0	-0.05	N/A	Poorly conserved family
miR-4428	0	0	0	0	1	0	1	0	1	-0.04	-0.04	N/A	Poorly conserved family
miR-450b-5p	0	0	0	0	2	0	2	0	0	-0.04	-0.04	N/A	Poorly conserved family
miR-4662-5p	0	0	0	0	1	0	0	1	0	0	-0.04	N/A	Poorly conserved family
miR-3614-5p	0	0	0	0	1	0	1	0	1	0	-0.03	N/A	Poorly conserved family
miR-500a-5p	0	0	0	0	1	1	0	0	0	-0.03	-0.03	N/A	Poorly conserved family
miR-3145-3p	0	0	0	0	1	1	0	0	0	0	-0.03	N/A	Poorly conserved family
miR-552-5p	0	0	0	0	2	0	1	1	1	0	-0.03	N/A	Poorly conserved family
miR-380-3p	0	0	0	0	1	0	0	1	2	-0.03	-0.03	N/A	Poorly conserved family
miR-3194-3p	0	0	0	0	1	0	0	1	0	-0.03	-0.03	N/A	Poorly conserved family
miR-577	0	0	0	0	1	0	1	0	0	-0.02	-0.02	N/A	Poorly conserved family
miR-545-3p	0	0	0	0	1	0	1	0	1	0	-0.02	N/A	Poorly conserved family
miR-5009-3p	0	0	0	0	1	0	1	0	0	-0.02	-0.02	N/A	Poorly conserved family
miR-541-5p	0	0	0	0	1	0	1	0	0	0	-0.02	N/A	Poorly conserved family
miR-2278	0	0	0	0	1	0	1	0	1	-0.02	-0.02	N/A	Poorly conserved family
miR-5581-3p	0	0	0	0	1	0	0	1	1	-0.02	-0.02	N/A	Poorly conserved family
miR-1245b-5p	0	0	0	0	1	0	0	1	0	0	-0.01	N/A	Poorly conserved family
miR-1277-5p	0	0	0	0	1	0	0	1	2	-0.01	-0.01	N/A	Poorly conserved family
miR-2114-5p	0	0	0	0	1	0	0	1	0	0	-0.01	N/A	Poorly conserved family
miR-625-3p	0	0	0	0	1	0	0	1	0	0	-0.01	N/A	Poorly conserved family
miR-2355-3p	0	0	0	0	1	0	0	1	0	0	-0.01	N/A	Poorly conserved family
miR-3622b-5p	0	0	0	0	1	0	0	0	0	N/A	N/A	N/A	Poorly conserved family

## Sheet: StarBase
miRNAname
hsa-let-7a-5p
hsa-let-7b-5p
hsa-let-7c-5p
hsa-let-7d-5p
hsa-let-7e-5p
hsa-let-7f-5p
hsa-miR-15a-5p
hsa-miR-16-5p
hsa-miR-17-5p
hsa-miR-18a-5p
hsa-miR-19a-3p
hsa-miR-19b-3p
hsa-miR-20a-5p
hsa-miR-21-5p
hsa-miR-28-5p
hsa-miR-29a-3p
hsa-miR-33a-5p
hsa-miR-93-5p
hsa-miR-96-5p
hsa-miR-98-5p
hsa-miR-101-3p
hsa-miR-29b-3p
hsa-miR-105-5p
hsa-miR-106a-5p
hsa-miR-199a-3p
hsa-miR-129-5p
hsa-miR-148a-3p
hsa-miR-139-5p
hsa-miR-7-5p
hsa-miR-10a-5p
hsa-miR-10b-5p
hsa-miR-34a-5p
hsa-miR-181a-5p
hsa-miR-181b-5p
hsa-miR-181c-5p
hsa-miR-182-5p
hsa-miR-183-5p
hsa-miR-204-5p
hsa-miR-205-5p
hsa-miR-211-5p
hsa-miR-212-3p
hsa-miR-217
hsa-miR-218-5p
hsa-miR-221-3p
hsa-miR-222-3p
hsa-miR-200b-3p
hsa-let-7g-5p
hsa-let-7i-5p
hsa-miR-1-3p
hsa-miR-15b-5p
hsa-miR-124-3p
hsa-miR-125b-5p
hsa-miR-132-3p
hsa-miR-135a-5p
hsa-miR-138-5p
hsa-miR-141-3p
hsa-miR-142-5p
hsa-miR-143-3p
hsa-miR-144-3p
hsa-miR-9-5p
hsa-miR-9-3p
hsa-miR-125a-5p
hsa-miR-136-5p
hsa-miR-186-5p
hsa-miR-194-5p
hsa-miR-195-5p
hsa-miR-206
hsa-miR-200c-3p
hsa-miR-106b-5p
hsa-miR-29c-3p
hsa-miR-200a-3p
hsa-miR-302a-3p
hsa-miR-34b-5p
hsa-miR-34c-5p
hsa-miR-362-5p
hsa-miR-302b-3p
hsa-miR-302c-3p
hsa-miR-302d-3p
hsa-miR-369-3p
hsa-miR-370-3p
hsa-miR-371a-3p
hsa-miR-372-3p
hsa-miR-373-3p
hsa-miR-375
hsa-miR-377-3p
hsa-miR-380-3p
hsa-miR-381-3p
hsa-miR-383-5p
hsa-miR-330-3p
hsa-miR-342-3p
hsa-miR-337-3p
hsa-miR-323a-3p
hsa-miR-151a-3p
hsa-miR-135b-5p
hsa-miR-331-3p
hsa-miR-324-3p
hsa-miR-338-3p
hsa-miR-335-5p
hsa-miR-345-5p
hsa-miR-384
hsa-miR-424-5p
hsa-miR-18b-5p
hsa-miR-20b-5p
hsa-miR-429
hsa-miR-449a
hsa-miR-433-3p
hsa-miR-409-3p
hsa-miR-410-3p
hsa-miR-485-5p
hsa-miR-485-3p
hsa-miR-489-3p
hsa-miR-491-5p
hsa-miR-493-5p
hsa-miR-432-5p
hsa-miR-494-3p
hsa-miR-495-3p
hsa-miR-497-5p
hsa-miR-181d-5p
hsa-miR-512-3p
hsa-miR-520e
hsa-miR-519e-5p
hsa-miR-520f-3p
hsa-miR-519c-5p
hsa-miR-519c-3p
hsa-miR-520a-5p
hsa-miR-520a-3p
hsa-miR-526b-5p
hsa-miR-519b-3p
hsa-miR-525-5p
hsa-miR-518f-5p
hsa-miR-520b
hsa-miR-526a
hsa-miR-520c-3p
hsa-miR-524-5p
hsa-miR-519d-3p
hsa-miR-520d-5p
hsa-miR-520d-3p
hsa-miR-522-3p
hsa-miR-519a-3p
hsa-miR-503-5p
hsa-miR-505-3p
hsa-miR-513a-5p
hsa-miR-506-3p
hsa-miR-510-5p
hsa-miR-299-5p
hsa-miR-493-3p
hsa-miR-545-3p
hsa-miR-487b-3p
hsa-miR-577
hsa-miR-580-3p
hsa-miR-582-5p
hsa-miR-588
hsa-miR-590-5p
hsa-miR-613
hsa-miR-627-5p
hsa-miR-33b-5p
hsa-miR-650
hsa-miR-449b-5p
hsa-miR-411-5p
hsa-miR-654-5p
hsa-miR-421
hsa-miR-542-3p
hsa-miR-425-5p
hsa-miR-671-5p
hsa-miR-199b-3p
hsa-miR-371a-5p
hsa-miR-379-3p
hsa-miR-340-5p
hsa-miR-488-3p
hsa-miR-501-3p
hsa-miR-502-3p
hsa-miR-532-3p
hsa-miR-616-3p
hsa-miR-624-3p
hsa-miR-628-5p
hsa-miR-629-5p
hsa-miR-411-3p
hsa-miR-654-3p
hsa-miR-300
hsa-miR-450b-5p
hsa-miR-541-3p
hsa-miR-889-3p
hsa-miR-708-5p
hsa-miR-873-5p
hsa-miR-543
hsa-miR-942-5p
hsa-miR-944
hsa-miR-523-5p
hsa-miR-518e-5p
hsa-miR-522-5p
hsa-miR-519a-5p
hsa-miR-519b-5p
hsa-miR-520c-5p
hsa-miR-518d-5p
hsa-miR-1224-5p
hsa-miR-513b-5p
hsa-miR-513c-5p
hsa-miR-1323
hsa-miR-1271-5p
hsa-miR-1185-5p
hsa-miR-1179
hsa-miR-1249-3p
hsa-miR-548o-3p
hsa-miR-1276
hsa-miR-302e
hsa-miR-1252-5p
hsa-miR-1321
hsa-miR-675-3p
hsa-miR-1913
hsa-miR-449c-5p
hsa-miR-2682-5p
hsa-miR-3121-3p
hsa-miR-3129-5p
hsa-miR-3139
hsa-miR-3140-3p
hsa-miR-3146
hsa-miR-3163
hsa-miR-3174
hsa-miR-514b-5p
hsa-miR-4319
hsa-miR-4262
hsa-miR-3605-5p
hsa-miR-3612
hsa-miR-3622b-5p
hsa-miR-3679-5p
hsa-miR-3690
hsa-miR-3924
hsa-miR-3942-5p
hsa-miR-4424
hsa-miR-4458
hsa-miR-4500
hsa-miR-4637
hsa-miR-1343-3p
hsa-miR-4701-5p
hsa-miR-4735-3p
hsa-miR-4739
hsa-miR-4756-5p
hsa-miR-4770
hsa-miR-2467-3p
hsa-miR-5000-3p
hsa-miR-5094
hsa-miR-5581-3p
hsa-miR-5586-5p
hsa-miR-5590-3p
hsa-miR-5688
hsa-miR-5691
hsa-miR-345-3p
hsa-miR-506-5p
hsa-miR-539-3p
hsa-miR-766-5p
hsa-miR-6088
hsa-miR-6509-5p
hsa-miR-6509-3p
hsa-miR-6512-3p
hsa-miR-892c-5p
hsa-miR-6835-3p
