# Supplementary material for: Identification of immune-related hub genes and miRNA-mRNA pairs involved in immune infiltration in human septic cardiomyopathy by bioinformatics analysis
Source: Front Cardiovasc Med. 2022 Sep 20;9:971543. doi: 10.3389/fcvm.2022.971543 (PMC9530044; doi:10.3389/fcvm.2022.971543)
Supplement: Supplementary file 4 [file Table_4.XLSX]

## Sheet: Sheet2
A1BG
A2M
A2ML1
A4GNT
AACS
AADACL3
AAED1
AAGAB
AAK1
AAMP
AAR2
AARS
AARS2
AASDH
AASS
AATK
ABAT
ABCA1
ABCA2
ABCA4
ABCA6
ABCA7
ABCA8
ABCA9
ABCB1
ABCB10
ABCB11
ABCB8
ABCB9
ABCC1
ABCC10
ABCC11
ABCC12
ABCC3
ABCC4
ABCC5
ABCC6
ABCC8
ABCD2
ABCD3
ABCF2
ABCG1
ABHD14A
ABHD15
ABHD17A
ABHD17B
ABHD17C
ABHD2
ABHD4
ABHD6
ABI1
ABI2
ABI3
ABI3BP
ABL1
ABL2
ABLIM1
ABLIM2
ABLIM3
ABR
ABT1
ABTB1
ABTB2
AC004381.6
AC092881.1
ACAA2
ACACA
ACACB
ACAD10
ACADVL
ACAN
ACAP1
ACAP2
ACAT1
ACAT2
ACBD3
ACBD4
ACCS
ACCSL
ACD
ACE
ACER2
ACER3
ACIN1
ACKR1
ACKR2
ACKR3
ACKR4
ACO1
ACOT11
ACOT12
ACOT13
ACOT9
ACOX1
ACOX3
ACP2
ACP5
ACP6
ACRBP
ACRC
ACSBG1
ACSBG2
ACSF3
ACSL1
ACSL5
ACSL6
ACSM6
ACSS1
ACSS2
ACSS3
ACTC1
ACTG1
ACTG2
ACTL7B
ACTN3
ACTN4
ACTR10
ACTR1A
ACTR3B
ACTR3C
ACTR6
ACTR8
ACTRT1
ACVR1
ACVR1B
ACVR2B
ACVRL1
ACY3
ADA
ADAD2
ADAM11
ADAM12
ADAM15
ADAM17
ADAM19
ADAM20
ADAM21
ADAM22
ADAM23
ADAM28
ADAM32
ADAM33
ADAM8
ADAM9
ADAMDEC1
ADAMTS1
ADAMTS12
ADAMTS13
ADAMTS14
ADAMTS16
ADAMTS18
ADAMTS19
ADAMTS2
ADAMTS20
ADAMTS3
ADAMTS4
ADAMTS6
ADAMTS7
ADAMTS9
ADAMTSL1
ADAMTSL2
ADAMTSL3
ADAMTSL4
ADAP1
ADAR
ADARB2
ADCK1
ADCK3
ADCK5
ADCY1
ADCY10
ADCY3
ADCY5
ADCY6
ADCY7
ADCY8
ADCY9
ADCYAP1R1
ADD2
ADH4
ADHFE1
ADI1
ADIPOQ
ADIPOR2
ADIRF
ADK
ADM2
ADNP2
ADO
ADORA1
ADORA3
ADPRH
ADPRHL2
ADRA1A
ADRA2B
ADRA2C
ADRB1
ADRB2
ADRBK2
ADSL
ADSS
AEBP1
AEN
AFAP1
AFAP1L1
AFF1
AFF2
AFF3
AFG3L2
AFMID
AFTPH
AGAP1
AGAP10
AGAP2
AGAP3
AGAP4
AGAP6
AGBL1
AGBL3
AGBL4
AGFG1
AGGF1
AGL
AGO1
AGO3
AGO4
AGPAT1
AGPAT3
AGPAT5
AGPAT6
AGRN
AGT
AGTPBP1
AGTR1
AGXT
AGXT2
AHCY
AHDC1
AHI1
AHNAK
AHNAK2
AHRR
AHSA2
AIDA
AIF1
AIF1L
AIFM2
AIG1
AIM1L
AIPL1
AIRE
AJAP1
AJUBA
AK1
AK2
AK3
AK4
AKAP10
AKAP11
AKAP12
AKAP13
AKAP17A
AKAP2
AKAP3
AKAP5
AKAP6
AKAP7
AKAP9
AKIP1
AKIRIN1
AKNA
AKNAD1
AKR1A1
AKR1C1
AKR1C2
AKT1
AKT1S1
AKT2
AKT3
AL049794.1
AL109659.1
AL356289.1
AL513523.2
ALAD
ALAS1
ALAS2
ALCAM
ALDH16A1
ALDH1A2
ALDH1B1
ALDH1L1
ALDH1L2
ALDH3A2
ALDH3B1
ALDH4A1
ALDH5A1
ALDH6A1
ALDH7A1
ALDOA
ALG10
ALG10B
ALG12
ALG13
ALG14
ALG6
ALK
ALKBH5
ALOX12
ALOX15
ALOX15B
ALOXE3
ALPK2
ALPK3
ALPL
ALPP
ALPPL2
ALS2
ALS2CL
ALX1
ALX4
AMDHD2
AMELX
AMELY
AMER1
AMER2
AMER3
AMHR2
AMIGO1
AMIGO3
AMOT
AMOTL1
AMOTL2
AMPD1
AMPD2
AMPD3
AMZ1
ANAPC1
ANAPC15
ANAPC16
ANAPC4
ANAPC5
ANAPC7
ANGEL1
ANGPTL1
ANGPTL3
ANGPTL6
ANGPTL7
ANHX
ANK2
ANK3
ANKDD1A
ANKFN1
ANKFY1
ANKH
ANKHD1
ANKIB1
ANKK1
ANKLE2
ANKMY1
ANKMY2
ANKRA2
ANKRD1
ANKRD10
ANKRD11
ANKRD12
ANKRD13A
ANKRD13D
ANKRD17
ANKRD22
ANKRD23
ANKRD27
ANKRD28
ANKRD30A
ANKRD31
ANKRD34A
ANKRD35
ANKRD36B
ANKRD37
ANKRD39
ANKRD40
ANKRD42
ANKRD44
ANKRD46
ANKRD50
ANKRD52
ANKRD54
ANKRD66
ANKRD9
ANKS1A
ANKS1B
ANKS4B
ANKS6
ANKUB1
ANKZF1
ANLN
ANO1
ANO10
ANO2
ANO3
ANO5
ANO8
ANP32B
ANPEP
ANTXR1
ANXA11
ANXA8
ANXA8L1
ANXA9
AOC1
AOC3
AP1B1
AP1G1
AP1G2
AP1M1
AP2A1
AP2S1
AP3B1
AP3B2
AP3M1
AP3M2
AP3S1
AP4B1
AP4E1
AP4S1
AP5B1
AP5M1
AP5S1
AP5Z1
APAF1
APBA1
APBB1
APBB2
APC
APC2
APCDD1
APCDD1L
APELA
APEX2
APIP
APLN
APLNR
APLP1
APLP2
APOA4
APOB
APOBEC3A
APOBEC3B
APOBEC4
APOBR
APOL2
APOL3
APOL4
APOL6
APOO
APOPT1
APP
APPL1
APPL2
APTX
AQP1
AQP10
AQP2
AQP5
AQP6
AQP9
AQPEP;
AQR
AR
ARAF
ARAP1
ARAP3
ARC
ARCN1
ARF1
ARF3
ARF4
ARF5
ARFGAP1
ARFGAP2
ARFGEF1
ARFGEF2
ARFIP1
ARFIP2
ARHGAP1
ARHGAP11A
ARHGAP11B
ARHGAP17
ARHGAP18
ARHGAP19
ARHGAP20
ARHGAP22
ARHGAP23
ARHGAP25
ARHGAP26
ARHGAP27
ARHGAP28
ARHGAP30
ARHGAP32
ARHGAP35
ARHGAP39
ARHGAP4
ARHGAP40
ARHGAP42
ARHGAP44
ARHGAP5
ARHGAP9
ARHGDIA
ARHGDIG
ARHGEF10
ARHGEF10L
ARHGEF11
ARHGEF12
ARHGEF15
ARHGEF16
ARHGEF18
ARHGEF19
ARHGEF25
ARHGEF28
ARHGEF3
ARHGEF37
ARHGEF39
ARHGEF4
ARHGEF40
ARHGEF6
ARHGEF7
ARHGEF9
ARID1A
ARID1B
ARID2
ARID3A
ARID3B
ARID4B
ARID5A
ARID5B
ARIH1
ARIH2
ARIH2OS
ARL10
ARL15
ARL17A
ARL2BP
ARL5B
ARL6IP1
ARL6IP5
ARL9
ARMC1
ARMC3
ARMC8
ARMC9
ARMCX2
ARMCX4
ARMCX5
ARNT
ARNT2
ARNTL2
ARPC1A
ARPIN
ARPP19
ARPP21
ARRB1
ARRB2
ARRDC2
ARRDC3
ARSB
ARSD
ARSE
ARSG
ARSI
ART1
ART3
ART4
AS3MT
ASAP1
ASAP2
ASAP3
ASB1
ASB10
ASB13
ASB15
ASB16
ASB2
ASB6
ASB7
ASCC1
ASCC2
ASF1A
ASGR1
ASGR2
ASH1L
ASH2L
ASIC3
ASL
ASNS
ASNSD1
ASPA
ASPG
ASPH
ASPHD2
ASPM
ASPRV1
ASTE1
ASTL
ASTN1
ASTN2
ASUN
ASXL1
ASXL3
ATAD1
ATAD2
ATAD3A
ATAD3C
ATCAY
ATF1
ATF2
ATF3
ATF4
ATF5
ATF7IP
ATF7IP2
ATG10
ATG13
ATG14
ATG2A
ATG2B
ATG4D
ATG7
ATG9A
ATL1
ATL2
ATL3
ATM
ATMIN
ATN1
ATOH1
ATP10A
ATP10B
ATP10D
ATP11A
ATP11AUN
ATP11B
ATP12A
ATP13A3
ATP1A2
ATP1A4
ATP1B2
ATP1B3
ATP2A1
ATP2B3
ATP2B4
ATP2C1
ATP4A
ATP5A1
ATP5E
ATP5G1
ATP5J2-PTCD1
ATP5S
ATP5SL
ATP6V0A2
ATP6V0A4
ATP6V0B
ATP6V0D1
ATP6V0D2
ATP6V1A
ATP6V1C1
ATP6V1E1
ATP6V1G1
ATP6V1H
ATP7A
ATP7B
ATP8A2
ATP8B2
ATP8B3
ATP8B4
ATP9A
ATP9B
ATPAF2
ATR
ATRAID
ATRIP
ATRX
ATXN1
ATXN10
ATXN2L
ATXN3
ATXN7L1
ATXN7L3
ATXN7L3B
AUNIP
AUP1
AURKA
AVL9
AVPR1A
AVPR2
AWAT1
AXDND1
AXIN1
AXIN2
AZGP1
AZIN1
B2M
B3GALNT1
B3GALNT2
B3GALT1
B3GALT5
B3GALT6
B3GALTL
B3GAT1
B3GAT2
B3GAT3
B3GNT5
B3GNT7
B4GALNT1
B4GALNT4
B4GALT3
BABAM1
BACE1
BACH1
BAG1
BAG6
BAHD1
BAIAP2L1
BAIAP3
BANK1
BANP
BAP1
BARD1
BARHL1
BARHL2
BATF2
BAX
BAZ1A
BAZ1B
BAZ2A
BBS1
BBS10
BBS12
BBS4
BBS9
BBX
BCAM
BCAN
BCAR1
BCAR3
BCAS1
BCAS3
BCAS4
BCAT1
BCAT2
BCCIP
BCKDHB
BCL2
BCL2L1
BCL2L11
BCL2L13
BCL2L15
BCL6
BCL6B
BCL7A
BCL7C
BCL9
BCL9L
BCOR
BCORL1
BCR
BCS1L
BDH1
BDH2
BDKRB1
BDKRB2
BDNF
BDP1
BEAN1
BEND2
BEND3
BEND4
BEND7
BEST1
BEST2
BEST3
BET1
BET1L
BEX1
BEX4
BFSP1
BGN
BHLHA15
BHLHB9
BHMT
BICD2
BID
BIN1
BIN2
BIRC2
BIRC3
BIRC5
BIRC6
BIVM
BLCAP
BLK
BLNK
BLOC1S2
BLOC1S3
BLZF1
BMP1
BMP2K
BMP3
BMP7
BMP8A
BMPER
BMPR1A
BMPR2
BNC1
BNC2
BNIP3
BNIP3L
BOD1
BOD1L1
BOK
BOLA1
BOP1
BPGM
BPHL
BPIFB1
BPIFB3
BPIFB4
BPIFB6
BPIFC
BPNT1
BPTF
BRAF
BRAP
BRAT1
BRCA1
BRD4
BRD8
BRE
BRF1
BRF2
BRINP1
BRINP2
BRIP1
BRK1
BROX
BRPF1
BRPF3
BRSK1
BRSK2
BRWD1
BSDC1
BSG
BSN
BSND
BSPRY
BST1
BTBD11
BTBD16
BTBD17
BTBD2
BTBD3
BTBD6
BTBD7
BTBD8
BTG1
BTG2
BTG3
BTK
BTLA
BTN1A1
BTN2A2
BTN3A1
BTN3A2
BTN3A3
BTNL3
BTNL9
BTRC
BUB3
BUD31
BVES
BZRAP1
BZW1
BZW2
C10orf10
C10orf105
C10orf11
C10orf12
C10orf32-ASMT
C10orf53
C10orf67
C10orf76
C10orf88
C10orf99
C11orf16
C11orf21
C11orf24
C11orf30
C11orf31
C11orf45
C11orf54
C11orf58
C11orf70
C11orf80
C11orf84
C11orf96
C12orf42
C12orf49
C12orf56
C12orf66
C12orf74
C12orf76
C12orf77
C14orf1
C14orf105
C14orf119
C14orf159
C14orf166
C14orf180
C14orf183
C14orf2
C14orf28
C14orf37
C14orf80
C15orf27
C15orf32
C15orf39
C15orf40
C15orf52
C15orf53
C15orf56
C15orf57
C15orf62
C16orf13
C16orf45
C16orf46
C16orf54
C16orf70
C16orf72
C16orf78
C16orf87
C16orf89
C16orf93
C17orf104
C17orf105
C17orf51
C17orf59
C17orf62
C17orf70
C17orf75
C17orf80
C17orf82
C17orf85
C17orf98
C18orf25
C18orf32
C18orf63
C19orf12
C19orf24
C19orf25
C19orf35
C19orf38
C19orf40
C19orf44
C19orf45
C19orf47
C19orf48
C1QTNF1
C1QTNF3
C1QTNF3-AMACR
C1QTNF5
C1QTNF7
C1QTNF8
C1QTNF9B
C1R
C1RL
C1S
C1orf106
C1orf109
C1orf110
C1orf116
C1orf123
C1orf127
C1orf131
C1orf145
C1orf146
C1orf158
C1orf159
C1orf162
C1orf167
C1orf198
C1orf216
C1orf226
C1orf229
C1orf50
C1orf61
C1orf64
C1orf87
C1orf95
C2
C20orf194
C20orf195
C20orf202
C20orf24
C20orf27
C21orf2
C21orf58
C21orf59
C21orf62
C22orf29
C22orf39
C22orf46
C2CD2
C2CD3
C2CD4A
C2CD5
C2orf15
C2orf16
C2orf27A
C2orf27B
C2orf44
C2orf49
C2orf50
C2orf54
C2orf61
C2orf69
C2orf73
C2orf81
C2orf91
C3
C3orf14
C3orf18
C3orf22
C3orf38
C3orf62
C3orf67
C4A
C4B
C4orf17
C4orf26
C4orf32
C4orf33
C4orf36
C4orf46
C4orf50
C5
C5AR2
C5orf42
C5orf46
C5orf51
C5orf55
C5orf56
C5orf66
C6
C6orf1
C6orf106
C6orf132
C6orf136
C6orf141
C6orf163
C6orf165
C6orf222
C6orf25
C6orf47
C6orf57
C6orf62
C6orf89
C7orf25
C7orf33
C7orf34
C7orf43
C7orf49
C7orf55-LUC7L2
C7orf61
C7orf72
C8orf33
C8orf34
C8orf37
C8orf44
C8orf44-SGK3
C8orf46
C8orf58
C8orf76
C9orf114
C9orf131
C9orf139
C9orf156
C9orf3
C9orf41
C9orf62
C9orf72
C9orf85
C9orf89
C9orf9
C9orf91
CA5A
CA6
CA8
CAAP1
CAB39L
CABIN1
CABLES1
CABYR
CACFD1
CACHD1
CACNA1A
CACNA1B
CACNA1C
CACNA1D
CACNA1E
CACNA1F
CACNA1G
CACNA1H
CACNA1I
CACNA1S
CACNA2D1
CACNA2D2
CACNA2D3
CACNA2D4
CACNB1
CACNB2
CACNB3
CACNB4
CACNG4
CACNG6
CACNG7
CACNG8
CACTIN
CACUL1
CAD
CADM1
CADM3
CADPS
CAGE1
CALCOCO1
CALCOCO2
CALHM1
CALM1
CALML4
CALN1
CALY
CAMK1D
CAMK2B
CAMK2G
CAMKK2
CAMKV
CAMSAP1
CAMTA1
CAMTA2
CAND1
CAND2
CANT1
CAPG
CAPN1
CAPN11
CAPN14
CAPN15
CAPN5
CAPRIN2
CAPS
CAPS2
CAPZA2
CARD10
CARD11
CARD14
CARD6
CARD8
CARF
CARHSP1
CARM1
CARNS1
CARS
CARTPT
CASC3
CASC5
CASKIN1
CASKIN2
CASP10
CASP2
CASP3
CASP8
CASP9
CASQ2
CASR
CASS4
CAST
CASZ1
CATSPER2
CATSPER4
CATSPERB
CAV1
CAV2
CBFA2T2
CBFB
CBL
CBLB
CBLC
CBLN2
CBS
CBX2
CBX5
CBX6
CBX7
CBX8
CC2D1A
CC2D1B
CC2D2A
CCBE1
CCBL1
CCDC102B
CCDC108
CCDC114
CCDC116
CCDC120
CCDC122
CCDC127
CCDC129
CCDC132
CCDC134
CCDC136
CCDC14
CCDC141
CCDC142
CCDC144A
CCDC146
CCDC148
CCDC149
CCDC15
CCDC152
CCDC153
CCDC155
CCDC157
CCDC168
CCDC170
CCDC171
CCDC173
CCDC174
CCDC177
CCDC178
CCDC18
CCDC180
CCDC183
CCDC185
CCDC22
CCDC23
CCDC24
CCDC25
CCDC27
CCDC28B
CCDC3
CCDC30
CCDC33
CCDC34
CCDC36
CCDC40
CCDC47
CCDC50
CCDC53
CCDC57
CCDC59
CCDC61
CCDC63
CCDC64
CCDC64B
CCDC66
CCDC69
CCDC71
CCDC71L
CCDC77
CCDC78
CCDC80
CCDC81
CCDC86
CCDC88A
CCDC88B
CCDC88C
CCDC89
CCDC91
CCDC93
CCDC94
CCDC97
CCHCR1
CCK
CCL1
CCL16
CCL17
CCL19
CCL2
CCL21
CCL22
CCL24
CCL26
CCL27
CCL28
CCL5
CCM2
CCM2L
CCNB1IP1
CCNB2
CCNB3
CCNC
CCND1
CCND2
CCNDBP1
CCNF
CCNG2
CCNI
CCNI2
CCNJ
CCNJL
CCNK
CCNO
CCNT1
CCNT2
CCNY
CCP110
CCPG1
CCR1
CCR3
CCR6
CCRL2
CCRN4L
CCSER1
CCSER2
CCT4
CCT6A
CCT8L2
CD101
CD109
CD163L1
CD180
CD1A
CD1B
CD1D
CD1E
CD207
CD209
CD226
CD24
CD27
CD274
CD276
CD2BP2
CD300LF
CD300LG
CD33
CD34
CD36
CD38
CD3D
CD3E
CD3EAP
CD3G
CD4
CD47
CD48
CD5
CD53
CD55
CD63
CD68
CD74
CD84
CD8A
CD8B
CD96
CD97
CD99L2
CDAN1
CDC123
CDC14B
CDC20
CDC23
CDC25A
CDC25B
CDC37
CDC42
CDC42BPA
CDC42BPB
CDC42BPG
CDC42EP1
CDC42EP3
CDC42EP4
CDC42SE2
CDC5L
CDC6
CDCA2
CDCA5
CDCA8
CDCP1
CDCP2
CDH1
CDH10
CDH11
CDH12
CDH13
CDH15
CDH16
CDH18
CDH19
CDH22
CDH3
CDH4
CDH5
CDH7
CDHR1
CDHR2
CDHR3
CDHR4
CDHR5
CDIP1
CDK12
CDK13
CDK14
CDK15
CDK16
CDK18
CDK19
CDK2
CDK20
CDK2AP1
CDK5R1
CDK5R2
CDK5RAP2
CDK5RAP3
CDK6
CDKAL1
CDKL1
CDKL3
CDKL4
CDKL5
CDKN1B
CDKN2B
CDKN3
CDS1
CDS2
CDT1
CDYL
CDYL2
CEACAM1
CEACAM16
CEACAM3
CEACAM5
CEACAM6
CEACAM8
CEBPA
CEBPD
CECR1
CECR5
CECR6
CEL
CELF1
CELF5
CELSR1
CELSR2
CELSR3
CEMIP
CENPBD1
CENPE
CENPF
CENPH
CENPI
CEP104
CEP128
CEP131
CEP162
CEP164
CEP170
CEP170B
CEP192
CEP250
CEP295
CEP350
CEP41
CEP57L1
CEP63
CEP70
CEP72
CEP78
CEP85
CEP85L
CEP97
CERCAM
CERS1
CERS2
CERS4
CERS5
CES1
CES3
CES5A
CFAP44
CFAP45
CFAP46
CFAP57
CFAP61
CFAP69
CFAP70
CFHR4
CFHR5
CFL2
CFLAR
CFTR
CGN
CGNL1
CGREF1
CGRRF1
CH25H
CHAC1
CHADL
CHAF1A
CHAF1B
CHAT
CHCHD5
CHD1
CHD2
CHD4
CHD5
CHD6
CHD7
CHD8
CHD9
CHDH
CHEK1
CHEK2
CHGA
CHI3L1
CHI3L2
CHID1
CHL1
CHML
CHMP1B
CHMP4A
CHMP6
CHMP7
CHODL
CHP1
CHRAC1
CHRD
CHRDL1
CHRDL2
CHRM1
CHRM2
CHRM3
CHRM4
CHRM5
CHRNA1
CHRNA10
CHRNA2
CHRNA3
CHRNA7
CHRNB2
CHRNB4
CHRND
CHRNE
CHST11
CHST13
CHST14
CHST3
CHST5
CHST6
CHST8
CHST9
CHSY3
CHTF18
CHTF8
CHURC1-FNTB
CIB2
CIB4
CIC
CIDEB
CIDEC
CINP
CIPC
CIRH1A
CIT
CIZ1
CKAP2
CLASP1
CLASP2
CLCA1
CLCC1
CLCF1
CLCN1
CLCN2
CLCN3
CLCN4
CLCN5
CLCN6
CLCNKB
CLDN1
CLDN11
CLDN17
CLDN18
CLDN19
CLDN4
CLDN5
CLDN6
CLDN9
CLDND1
CLDND2
CLEC10A
CLEC16A
CLEC17A
CLEC18A
CLEC18C
CLEC2D
CLEC3A
CLEC3B
CLEC4D
CLEC4E
CLIC1
CLIC5
CLIP1
CLIP2
CLIP3
CLIP4
CLK2
CLK3
CLK4
CLLU1
CLMN
CLMP
CLN3
CLN8
CLNK
CLOCK
CLPB
CLPP
CLPSL2
CLPTM1
CLPX
CLRN1
CLSTN1
CLSTN2
CLSTN3
CLTB
CLTC
CLTCL1
CLU
CLUAP1
CLUL1
CLVS1
CLVS2
CLYBL
CMA1
CMC2
CMIP
CMKLR1
CMTR1
CMYA5
CNBD2
CNDP2
CNGA2
CNGB1
CNIH1
CNIH4
CNKSR1
CNKSR2
CNKSR3
CNNM1
CNNM4
CNOT1
CNOT10
CNOT2
CNOT3
CNOT4
CNOT6
CNOT6L
CNPY4
CNR2
CNTFR
CNTN1
CNTN2
CNTN3
CNTN4
CNTN6
CNTNAP1
CNTNAP2
CNTRL
CNTROB
COA1
COA5
COA7
COBL
COBLL1
COCH
COG1
COG3
COG4
COG5
COG7
COL10A1
COL11A1
COL11A2
COL12A1
COL13A1
COL14A1
COL15A1
COL16A1
COL17A1
COL18A1
COL20A1
COL22A1
COL23A1
COL25A1
COL28A1
COL3A1
COL4A1
COL4A6
COL5A1
COL5A2
COL5A3
COL6A2
COL6A3
COL6A5
COL6A6
COL7A1
COL8A1
COL9A1
COL9A2
COLEC11
COLEC12
COLGALT1
COLGALT2
COMMD1
COMMD4
COMMD5
COMMD6
COMMD9
COMT
COPA
COPG1
COPG2
COPS2
COPZ1
COPZ2
COQ6
COQ9
CORIN
CORO1A
CORO1C
CORO2A
CORO2B
CORO7
CORO7-PAM16
COX15
COX18
COX5A
COX6B2
COX7A2L
COX7B
COX7C
CPA4
CPA5
CPAMD8
CPB1
CPB2
CPD
CPE
CPEB1
CPEB3
CPED1
CPLX1
CPLX2
CPLX3
CPM
CPN1
CPN2
CPNE4
CPNE5
CPNE6
CPNE8
CPOX
CPPED1
CPS1
CPSF2
CPSF3
CPSF3L
CPT1B
CPT1C
CPT2
CPTP
CR1
CR1L
CRACR2B
CRAMP1L
CRAT
CRB2
CRCP
CREB1
CREB3L1
CREB3L4
CREB5
CREBBP
CREBL2
CREBRF
CREG1
CREG2
CRELD1
CREM
CRHR1
CRHR2
CRIPAK
CRIPT
CRISP1
CRISPLD1
CRK
CRKL
CRLF1
CRLF3
CRMP1
CRNN
CROCC
CROT
CRP
CRTAP
CRTC2
CRTC3
CRX
CRY2
CRYBA4
CRYBB1
CRYBB2
CRYBB3
CRYBG3
CRYZL1
CSAD
CSF1
CSF1R
CSF2RA
CSF2RB
CSF3R
CSGALNACT1
CSGALNACT2
CSK
CSMD2
CSMD3
CSN2
CSNK1A1
CSNK1D
CSNK1G1
CSNK2A1
CSNK2B
CSNK2B-LY6G5B-1181
CSPG4
CSPG5
CSRNP1
CSRNP2
CST2
CST3
CST8
CST9L
CSTB
CSTF1
CSTF2
CSTF2T
CSTF3
CSTL1
CT47A1
CT47A10
CT47A11
CT47A12
CT47A2
CT47A3
CT47A4
CT47A5
CT47A6
CT47A7
CT47A8
CT47A9
CTAG1A
CTAG1B
CTAG2
CTBP2
CTBS
CTC-454I21.3
CTC1
CTCFL
CTD-2140B24.4
CTD-2369P2.10
CTDSP2
CTDSPL
CTDSPL2
CTGF
CTIF
CTNNA2
CTNNA3
CTNNB1
CTNNBIP1
CTNND2
CTPS1
CTR9
CTRL
CTSA
CTSB
CTSC
CTSG
CTSH
CTSS
CTSZ
CTTNBP2NL
CTU1
CUBN
CUEDC1
CUL2
CUL3
CUL7
CUL9
CUTA
CUX1
CUX2
CUZD1
CWC25
CWF19L1
CX3CL1
CXCL1
CXCL10
CXCL16
CXCL2
CXCL8
CXCR1
CXCR2
CXCR5
CXXC5
CXorf23
CXorf36
CXorf38
CXorf40A
CXorf58
CYB561
CYB561A3
CYB561D1
CYB561D2
CYB5B
CYB5D1
CYB5R3
CYBRD1
CYCS
CYFIP1
CYFIP2
CYHR1
CYLC2
CYP11A1
CYP11B1
CYP17A1
CYP19A1
CYP1A2
CYP1B1
CYP20A1
CYP26B1
CYP27B1
CYP27C1
CYP2A6
CYP2A7
CYP2B6
CYP2C19
CYP2C8
CYP2C9
CYP2D6
CYP2D7
CYP2R1
CYP2U1
CYP3A5
CYP3A7
CYP46A1
CYP4A11
CYP4B1
CYP4V2
CYP4Z1
CYP51A1
CYP8B1
CYR61
CYSLTR2
CYSRT1
CYTH1
CYTH2
CYTH3
CYTIP
D2HGDH
DAAM1
DAAM2
DAB2
DAB2IP
DACT1
DACT2
DAG1
DAGLA
DAK
DAND5
DAP3
DAPK1
DAPL1
DAPP1
DARS2
DAZ1
DAZ2
DAZ3
DAZ4
DAZAP2
DAZL
DBF4B
DBH
DBN1
[truncated: 7,416 more rows]
